# Supplementary material for: Control cell migration by engineering integrin ligand assembly
Source: Nat Commun. 2022 Aug 25;13:5002. doi: 10.1038/s41467-022-32686-2 (PMC9411606; doi:10.1038/s41467-022-32686-2)
Supplement: Supplementary file 4 — Source data [file 41467_2022_32686_MOESM4_ESM.xlsx]

## Sheet: Figure 2
Figure 2b: The spreading area and the perimeter area ratio of HuH-7 cells under various conditions.
Spreading area
Ctrl	FFFIKLLI	1:1	1:2	1:4	1:249
3811.93	1620.62	2107.57	5488.67	3459.62	4910.18
3775.82	2560.86	2283.72	4249.63	4820.19	4650.35
3659.78	980.897	1797.84	2395.3	3852.24	6417.44
3614.16	1107.85	2106.63	1615.73	3219.33	4649.89
3571.64	1510.29	1963.34	1711.26	7148.55	4138.94
3530.28	1363.59	2187.3	3840.03	3289.75	3594.35
3529.47	1468.56	3949.49	3302.1	4434.92	5271.39
3526.13	1312.51	2028.12	7143	3249.66	3140.08
3518.47	985.878	3114.8	5308.59	3008.32	3727.17
3435.07	1458.26	2832.87	4782.85	2950.88	2121.27
3410.9	1653.58	2116.92	3352.56	4644.91	2594.7
3321.79	2050.59	3108.76	3761.44	2750.92	4334.42
3274.69	2295.16	3634.24	4081.73	1654.1	4375.13
3262.45	2731.23	2461.61	3902.5	1675.13	4824.06
3195.47	2080.38	3168.01	3346.03	3414.22	3045.02
3195.46	2007.6	3254.09	3550.5	1846.77	3161.33
3190.09	1348.53	3095.06	2375.11	2306.91	2948.6
3173.05	3135.45	3165.71	2339.58	2376.36	4217.5
3113.37	480.778	2400.21	5557.45	2447.21	4133.23
3081.99	2296.68	2085.25	2220.19	2802.82	2208.75
3028.1	2290.06	2009.14	4923.76	2454.63	2859.3
3000.22	1757.75	3136.76	2875.65	4339.39	4488.72
2997.96	1791.2	2502.36	2814.54	2143.49	3749.14
2908.62	1377.28	2102.04	3775.48	3914.37	3458.77
2908.32	2710.11	2416.78	3039.72	4984.07	3317.39
2829.72	1010.39	1759.1	3393.79	7434.3	3139.66
2770.58	1149.3	1764.61	6700.64	2003.68	2816.38
2752.43	412.018	2243.38	3319.77	5044.49	2230.08
2727.98	1688.02	3566.47	4900.14	5734.65	2781.23
2686.11	1917.96	2291.59	3544.7	4389.39	4524.79
2670.18	2103.99	3261.3	2820.68	1649.73	1130.16
2668.44	1969.39	2504.12	2259.54	3329.08	3882.59
2644.49	1943.52	2190.79	3526.64	2302.17	4373.51
2574.97	1979.69	2605.92	3154.88	2213.89	4399.95
2541.91	3391.26	3181.45	3303.01	4982.86	2984.93
2500.95	2358.14	3429.69	2253.73	4668.12	3910.41
2430.58	1737.32	2100.56	2978.38	4947.85	3683.03
2425.62	3047.95	3978.13	2536.99	4995.76	4722.19
2413.44	1983.33	2794.03	4419.02	5177.62	1274.03
2409.66	1325.68	3435.88	2394.32	6317.17	3619.71
2402.01	1324.13	3880.89	2538.32	3078.87	2399.58
2390.97	2968.02	3606.41	2152.22	4490.77	3195.37
2389.89	1843.63	3684.69	5105.44	3369.23	3615.09
2381.7	930.484	2570.94	1932.67	2523.8	3355.36
2322.83	1650.65	2957.22	2985.01	5070.84	3026.16
2263.5	1645.56		2833.26	3112.66	6772.79
2260.66	2372.47			2741.38	5732.6
2252.75	1843.63			1463.02	4297.87
2244.53	2489.76			1369.1	3216.27
2199.14				1536.92	2888.95
2194.89				3508.83	3331.44
2188.02					2920.67
2132.48					2114.59
2072.83					4353.12
2042.12					3398.17
2029.86					6076.65
2005.57
1993.48
1958.51
1840.65
1687.01
P/A Ratio
Ctrl	FFFIKLLI	1:1	1:2	1:4	1:249
0.0717322	0.578607	0.219919	0.0810708	0.0841012	0.0724919
0.092032	0.230051	0.248893	0.173704	0.0884613	0.0670588
0.0744253	0.701183	0.295113	0.15122	0.129159	0.064237
0.0950319	0.389265	0.201592	0.179904	0.242648	0.0701683
0.118205	0.253255	0.17314	0.204933	0.108235	0.0790949
0.0717986	0.304977	0.221976	0.0927072	0.123542	0.0647914
0.13816	0.24432	0.179084	0.160935	0.120354	0.0556037
0.0805204	0.327814	0.337994	0.183261	0.132156	0.0894293
0.0855468	0.226665	0.203914	0.198696	0.239839	0.0810329
0.119456	0.36421	0.12824	0.0850347	0.169494	0.122934
0.0746414	0.298282	0.225316	0.180448	0.122885	0.104702
0.190703	0.332337	0.148436	0.0991902	0.122475	0.111388
0.114694	0.208039	0.156478	0.110175	0.298162	0.0836181
0.0884263	0.271168	0.272051	0.0966129	0.176718	0.118063
0.0900327	0.230179	0.186792	0.119321	0.104031	0.110593
0.0956448	0.14972	0.156243	0.10459	0.180229	0.0897036
0.12466	0.247052	0.232545	0.152699	0.275922	0.0953695
0.115326	0.113325	0.204327	0.209254	0.187071	0.0797228
0.0852932	0.739063	0.303295	0.103194	0.118448	0.0960422
0.0788819	0.146518	0.183204	0.211084	0.199234	0.120254
0.0941803	0.179891	0.157698	0.124977	0.117253	0.0924384
0.0901767	0.345736	0.111463	0.154144	0.432459	0.0822477
0.0871144	0.369563	0.115823	0.17565	0.224105	0.0896118
0.11548	0.509524	0.20543	0.1845	0.10762	0.128167
0.107827	0.260853	0.306799	0.177449	0.0890215	0.120341
0.101502	0.322034	0.19615	0.140049	0.0592528	0.0954869
0.104747	0.27219	0.450411	0.123132	0.319413	0.120097
0.0789371	0.324998	0.162345	0.197723	0.0948664	0.110677
0.133111	0.522344	0.137981	0.157807	0.062439	0.116884
0.0801518	0.752508	0.306615	0.120861	0.149525	0.131774
0.0982214	0.412767	0.124052	0.161891	0.162667	0.15856
0.0991462	1.03163	0.26268	0.198887	0.106176	0.11143
0.101898	0.239296	0.133234	0.160134	0.140224	0.0671502
0.0893887	0.25345	0.179414	0.17341	0.110597	0.133194
0.085245	0.312264	0.217347	0.192925	0.097955	0.101769
0.124864	0.200419	0.259836	0.177965	0.0822477	0.0725906
0.0962795	0.22576	0.28421	0.132584	0.102723	0.13761
0.125346	0.310916	0.190749	0.165676	0.08392	0.104668
0.150363	0.471339	0.292193	0.116638	0.12515	0.281319
0.0909261	1.04332	0.208765	0.266866	0.0919327	0.103211
0.11513	0.309102	0.153871	0.183247	0.140997	0.113401
0.121364	0.144432	0.122708	0.111467	0.0920237	0.14099
0.159347	0.463775	0.204547	0.10224	0.114804	0.0866223
0.110482	0.291538	0.45141	0.193034	0.153879	0.0984139
0.138086	0.24611	0.154264	0.112689	0.0913216	0.145194
0.0989515	0.25013		0.161239	0.127922	0.0626089
0.107175	0.278389			0.134715	0.0699921
0.137254	0.267572			0.188544	0.0823768
0.121893	0.204477			0.250918	0.114642
0.123607				0.168713	0.19612
0.124742				0.0923452	0.128395
0.0978527					0.126445
0.0931253					0.149564
0.157948					0.100859
0.155493					0.108875
0.120122					0.0711514
0.137902
0.226051
0.133915
0.162005
0.102405
0.119308
0.119975
0.123153
0.149429
0.12653
0.156041
0.161692
0.103957
0.159284
0.149548
0.102416
0.140055
0.25225
Figure 2d:travel speed, persistence and persistence index (d) of randomly selected migrating cells for each incubation condition.
Speed
Ctrl	FFFIKLLI	1:1	1:2	1:4	1:249
0.330497	0.325567	0.34465	0.708542	0.0159417	0.103072
0.268128	0.2368	0.228481	0.558647	0.0171417	0.0617083
0.32575	0.0479944	0.214108	0.476072	0.01795	0.069675
0.215872	0.0205694	0.208058	0.383956	0.0205694	0.0617083
0.232869	0.00969722	0.169675	0.365447	0.0205694	0.125872
0.20995	0.0193917	0.2368	0.363889	0.0205694	0.175258
0.281706	0.0137139	0.325567	0.322044	0.0219889	0.116758
0.168811	0.0137139	0.181492	0.287967	0.0219889	0.0757306
0.244094	0.0165528	0.104142	0.284167	0.0221889	0.202033
0.232617	0.0165528	0.09785	0.282633	0.0221889	0.137728
0.257481	0.0102833	0.130392	0.267397	0.0254167	0.102111
0.203925	0.0108417	0.171503	0.260075	0.02625	0.102111
0.146411	0.0137139	0.505992	0.251039	0.027425	0.386867
0.152503	0.0110944	0.131611	0.249772	0.027425	0.310525
0.276514	0.0851167	0.147578	0.232381	0.027425	0.152236
0.227947	0.0165528	0.121894	0.219403	0.0302667	0.132375
0.140408	0.0102833	0.128619	0.203336	0.0302667	0.247119
0.177531	0.008275	0.135144	0.200497	0.0308528	0.0867806
0.170675	0.0102833	0.128706	0.200161	0.0316639	0.0986306
0.180608	0.0117056	0.156792	0.190022	0.0342806	0.174825
0.148486	0.0576917	0.118222	0.188033	0.0342806	0.120211
0.137569	0.0262278	0.100447	0.185608	0.0342806	0.116558
0.182769	0.04055	0.101867	0.184456	0.0351139	0.257369
0.19105	0.0193694	0.118053	0.180369	0.0357028	0.161114
0.169056	0.0268361	0.127306	0.174692	0.0365333	0.137128
0.179097	0.0102833	0.0941944	0.163375	0.0365333	0.420006
0.159803	0.008275	0.106517	0.155831	0.0377111	0.326411
0.191686	0.0530639	0.103889	0.152989	0.0391306	0.171117
0.158625	0.0227972	0.0682194	0.151328	0.0419472	0.261983
0.2215	0.0530639	0.131567	0.15015	0.0425583	0.220378
0.205	0.0229972	0.102478	0.146133	0.0425583	0.231603
0.190936	0.0282583	0.0696389	0.142806	0.0425583	0.202117
0.177575	0.191289	0.0599417	0.13595	0.0433889	0.0616444
0.834575	0.0153306	0.108158	0.13595	0.0439778	0.294822
0.143983	0.0474056	0.102844	0.134775	0.0445667	0.253881
0.151281	0.163831	0.0695944	0.134775	0.0445667	0.125078
0.248222	0.121031	0.0708139	0.133553	0.0453972	0.0815861
0.254875	0.0411389	0.0730667	0.130269	0.0459861	0.258758
0.274525	0.0193917	0.0802667	0.129094	0.0459861	0.177575
0.148486	0.0391306	0.0445667	0.127917	0.0474056	0.0906861
0.331211	0.034525	0.094225	0.12665	0.0474056	0.306939
0.226922	0.0185611	0.117589	0.126253	0.0474056	0.133244
0.262036	0.171894	0.103919	0.126253	0.0474056	0.0901806
0.125078	0.0439778	0.123658	0.126253	0.0479944	0.378517
0.161022	0.0928028	0.0762528	0.1239	0.048825	0.277094
0.158183	0.0137139	0.107914	0.1239	0.0494139	0.239972
0.193642	0.0528417	0.255972	0.1239	0.0508333	0.0839389
0.206422	0.031275	0.253325	0.123414	0.0508333	0.317944
0.155297	0.0391306	0.107347	0.123414	0.0516444	0.256106
0.157694	0.05485	0.0819306	0.123414	0.0522306	0.222228
0.143983	0.0459861	0.0625389	0.122239	0.0522556	0.161022
0.158528	0.0316861	0.0994167	0.119397	0.0522556	0.131392
0.152503	0.0171417	0.075075	0.119397	0.0523444	0.1981
0.154167	0.0482389	0.145186	0.119397	0.0528417	0.149664
0.202053	0.0839389	0.08475	0.118783	0.0528417	0.132331
0.170675	0.0921944	0.0796806	0.118222	0.053675	0.705117
0.134775	0.0562694	0.0534	0.117044	0.05485	0.591114
0.148486	0.0825194	0.0371222	0.117	0.05485	0.351564
0.113131	0.0837278	0.0901861	0.116558	0.05485	0.177531
0.0925611	0.0839389	0.0813194	0.116558	0.0550722	0.155006
0.265106	0.0479944	0.139578	0.115822	0.0556833	0.0782583
0.176353	0.0796806	0.114206	0.115381	0.0562694	0.199647
0.173514	0.0371222	0.0867806	0.115381	0.0571028	0.148928
0.082275	0.0665556	0.0494139	0.115381	0.0579111	0.143983
0.203925	0.0754194	0.0685639	0.115381	0.0590389	0.121061
0.133697	0.0508333	0.104097	0.115381	0.0591111	0.0948111
0.337364	0.0785028	0.0910167	0.112542	0.0591111	0.233117
0.114206	0.0907722	0.0722361	0.111364	0.0605306	0.13595
0.126742	0.119053	0.0597	0.1097	0.0605306	0.105686
0.144469	0.0336944	0.0576917	0.1097	0.0611194	0.0902444
0.181592	0.0411389	0.0508333	0.1097	0.0617083	0.325111
0.116225	0.0576917	0.0494139	0.1097	0.0639583	0.286542
0.136194	0.0371222	0.0950333	0.1097	0.0645472	0.248492
0.0851167	0.0377111	0.0776722	0.109556	0.0645472	0.194128
0.137569	0.0425583	0.0744639	0.108525	0.0645472	0.163864
0.082275	0.0754194	0.0651361	0.108525	0.0645472	0.0851167
0.082275	0.0502472	0.0637667	0.107347	0.0647917	0.314364
0.0564694	0.1015	0.0617083	0.107347	0.0659667	0.312381
0.148486	0.0550944	0.0542611	0.107347	0.0659667	0.221508
0.14325	0.0782583	0.116433	0.107303	0.0673861	0.180853
0.151328	0.0542611	0.0728222	0.105686	0.0682194	0.167881
0.148242	0.0611194	0.0659667	0.105686	0.0685639	0.129094
0.0919722	0.0508333	0.0605306	0.104508	0.0685639	0.254614
0.185058	0.0453972	0.0597	0.104508	0.0693944	0.208358
0.165481	0.0137139	0.0597	0.104508	0.0693944	0.148486
0.063325	0.0342806	0.0514222	0.104508	0.0693944	0.0988278
0.0865361	0.0748306	0.0439778	0.104508	0.0696167	0.247281
0.119817	0.0474056	0.0411389	0.104508	0.0696167	0.243742
0.384186	0.0205694	0.0385417	0.104508	0.0702278	0.190111
0.107347	0.0171417	0.129094	0.102844	0.0702278	0.141586
0.113131	0.06195	0.122239	0.102844	0.0702278	0.137128
0.0617083	0.0659667	0.106717	0.102844	0.0708139	0.571756
0.082275	0.0239972	0.0845278	0.102156	0.0714028	0.257208
0.123414	0.0611194	0.067975	0.102111	0.0722361	0.209861
0.113131	0.0776722	0.0645472	0.101889	0.0728222	0.205
0.104508	0.027425	0.0562694	0.101669	0.0742444	0.199764
0.223128	0.066775	0.0342806	0.101669	0.0754194	0.15015
0.177331	0.0514222	0.106739	0.0998806	0.0754194	0.232869
0.0925611	0.0459861	0.0722361	0.0993167	0.0754194	0.196922
0.107106	0.0722139	0.105928	0.0988278	0.0782583	0.191289
0.320281	0.067975	0.0859917	0.0988278	0.0805111	0.185608
0.145647	0.0502472	0.0827417	0.0976528	0.0811	0.177531
0.100492	0.0887889	0.0782583	0.0976528	0.0819306	0.0685639
0.111364	0.0234083	0.0762528	0.0976528	0.082275	0.333342
0.0645472	0.0865361	0.0673861	0.0976528	0.082275	0.284144
0.0411389	0.0811	0.0459861	0.0959889	0.0839389	0.182769
0.0918639	0.115381	0.0936361	0.0959889	0.0841389	0.180814
0.0851167	0.0474056	0.0851167	0.0959889	0.0841389	0.166217
0.108525	0.0550944	0.0796806	0.0959889	0.0841611	0.222242
0.06215	0.0748306	0.0605306	0.0959889	0.0851167	0.214653
0.082275	0.0576917	0.0479944	0.0959889	0.0859472	0.192464
0.0479944	0.118222	0.0750528	0.0959889	0.0873667	0.175133
0.181592	0.0859472	0.0708139	0.0959889	0.0873667	0.159358
0.130169	0.0762528	0.0682194	0.0948111	0.0879556	0.119397
0.216706	0.0599194	0.0639583	0.0948111	0.0879556	0.335208
0.0950556	0.0645472	0.0625389	0.0948111	0.0882	0.308289
0.158528	0.0673861	0.0459861	0.0948111	0.0887639	0.234486
0.123414	0.0839389	0.0371222	0.0948111	0.0887889	0.163375
0.0411389	0.0522556	0.0342806	0.0948111	0.0887889	0.119397
0.0468167	0.0322722	0.0234083	0.0947806	0.0891333	0.1097
0.125078	0.0851167	0.0887639	0.094225	0.0891333	0.298828
0.118222	0.0582778	0.0865361	0.0936361	0.089375	0.281542
0.184431	0.0754194	0.0853361	0.093025	0.0896194	0.230431
0.144469	0.0522556	0.0825194	0.0923694	0.0916056	0.195703
0.147311	0.0102833	0.0790917	0.0919722	0.0916056	0.178264
0.234778	0.0936139	0.0714028	0.0919722	0.0936361	0.144425
0.152503	0.0714028	0.0576917	0.0907972	0.0944	0.1622
0.0514222	0.0377111	0.0562694	0.0895972	0.0948111	0.159847
0.121017	0.0673639	0.0522556	0.0891333	0.0956444	0.152503
0.05485	0.0391306	0.0514222	0.0891333	0.0956444	0.137614
0.101669	0.0439778	0.0502472	0.0879556	0.09675	0.129094
0.0988278	0.0439778	0.0479944	0.0879556	0.0968194	0.154167
0.0919722	0.0653778	0.0468167	0.0879556	0.0970417	0.138789
0.0496139	0.0474056	0.0357028	0.0873444	0.0976528	0.129094
0.142806	0.0185611	0.0351139	0.0867806	0.0984611	0.100492
0.0714028	0.0613389	0.0342806	0.0859472	0.0988278	0.312808
0.165528	0.0708139	0.0137139	0.0853583	0.0990722	0.274053
0.0936361	0.0665556	0.0788472	0.0853361	0.0996611	0.26715
0.148486	0.0411389	0.0617083	0.0851167	0.0998806	0.174247
0.0919722	0.0807111	0.0576917	0.0851167	0.0999028	0.1097
0.116558	0.0542611	0.0474056	0.0851167	0.101669	0.0936361
0.129094	0.0205694	0.0445667	0.0851167	0.102111	0.222731
0.108525	0.0556833	0.0425583	0.0839389	0.102111	0.133111
0.0839389	0.113883	0.027425	0.0839389	0.102844	0.0948111
0.0411389	0.108769	0.144469	0.0838944	0.102844	0.337692
0.105686	0.0528417	0.096475	0.0831083	0.103697	0.211858
0.05485	0.0665556	0.0948111	0.082275	0.106486	0.151328
0.105686	0.101669	0.0891333	0.082275	0.107275	0.148486
0.0479944	0.0611194	0.0833528	0.082275	0.107936	0.130206
0.0576917	0.0591111	0.0831083	0.0812972	0.108494	0.127917
0.108525	0.126328	0.0816889	0.0811	0.1097	0.292469
0.0617083	0.0542611	0.0782583	0.0782583	0.1097	0.270386
0.0302667	0.067975	0.0722361	0.0782583	0.111364	0.257122
0.151328	0.0342806	0.0708139	0.0782583	0.112394	0.245756
0.122239	0.0542611	0.0645472	0.0782583	0.112542	0.239617
0.145647	0.105928	0.0625389	0.0782583	0.112542	0.2453
0.131933	0.0582778	0.0591111	0.0782583	0.115075	0.225903
0.222731	0.0205694	0.0576917	0.0770833	0.115214	0.206619
0.0411389	0.0582778	0.05485	0.0770833	0.115381	0.196969
0.0702278	0.0508333	0.05485	0.0762528	0.115381	0.159675
0.0925611	0.104486	0.0479944	0.0754194	0.117831	0.0645472
0.131933	0.0528417	0.0479944	0.0754194	0.11945	0.198144
0.0514222	0.0205694	0.0411389	0.0754194	0.121261	0.171894
0.107106	0.082275	0.0342806	0.0754194	0.122239	0.163511
0.142219	0.0659667	0.0205694	0.0754194	0.122239	0.121061
0.226989	0.0824972	0.0193694	0.0754194	0.122292	0.108525
0.0925611	0.0336944	0.0902083	0.0754194	0.123867	0.104508
0.0411389	0.0734111	0.0811	0.0754194	0.124467	0.253789
0.0782583	0.0693944	0.0805111	0.0754194	0.125022	0.249422
0.0742444	0.00766667	0.0764722	0.075075	0.125078	0.229586
0.05485	0.0762528	0.0762528	0.0742444	0.125078	0.218606
0.0851167	0.104508	0.0748306	0.0742444	0.127433	0.122239
0.13595	0.0625389	0.0728222	0.0736333	0.127528	0.105686
0.0851167	0.0827417	0.0625389	0.0728222	0.128936	0.784669
0.0754194	0.0599194	0.0611194	0.0714028	0.129817	0.249039
0.0919722	0.0508333	0.0576917	0.0714028	0.131517	0.227631
0.0730222	0.0776722	0.05485	0.0714028	0.132422	0.0879556
0.111364	0.0685639	0.0542611	0.0714028	0.133164	0.0811
0.0959889	0.048825	0.0542611	0.0714028	0.133592	0.730014
0.115381	0.0479944	0.053675	0.0708139	0.133764	0.243742
0.0754194	0.0411389	0.0494139	0.0687	0.135217	0.131933
0.0514222	0.0550944	0.0479944	0.0685639	0.138425	0.0754194
0.0205694	0.0377111	0.0425583	0.0685639	0.138644	0.0714028
0.0205694	0.05485	0.0425583	0.0673861	0.138789	0.215031
0.082275	0.0391306	0.04055	0.0673861	0.141578	0.178867
0.102844	0.0411389	0.04055	0.0659667	0.142072	0.173072
0.0685639	0.067975	0.0322722	0.0645472	0.143439	0.151328
0.0833889	0.0776722	0.027425	0.0645472	0.146089	0.1097
0.0439778	0.0342806	0.0268361	0.0645472	0.146822	0.683128
0.0617083	0.06195	0.0205694	0.0645472	0.147311	0.1622
0.05485	0.0542611	0.0185611	0.0645472	0.148486	0.153617
0.107347	0.0502472	0.0171417	0.0645472	0.148539	0.132375
0.0371222	0.0331056	0.008275	0.0639583	0.153431	0.105686
0.0411389	0.0744639	0.116558	0.063325	0.156519	0.0976528
0.0411389	0.0851167	0.0685639	0.0617083	0.158428	0.298683
0.0685639	0.0984611	0.0617083	0.0617083	0.158439	0.155342
0.0617083	0.0508333	0.0617083	0.0617083	0.165039	0.0879556
0.0770833	0.0617083	0.05485	0.0605306	0.166658	0.0849167
0.0342806	0.0308528	0.05485	0.0605306	0.175397	0.0742444
0.0673861	0.0659667	0.0445667	0.0576917	0.176939	0.316336
0.0302667	0.0754194	0.0411389	0.0576917	0.187758	0.231692
0.102844	0.0904056	0.0411389	0.0576917	0.212656	0.22195
0.0342806	0.105928	0.0377111	0.0576917	0.242053	0.206575
0.0673861	0.0597	0.0377111	0.0565139	0.289942	0.112542
0.0205694	0.0611194	0.027425	0.05485	0.298106	0.0879556
0.0165528	0.0714028	0.0205694	0.05485	0.2995	0.269944
0.115381	0.0754194	0.0171417	0.05485	0.33115	0.121061
0.0754194	0.142439	0.0907972	0.05485	0.350131	0.0919722
0.0673861	0.0542611	0.0833528	0.05485	0.376764	0.0617083
0.0302667	0.082275	0.0811	0.05485	0.422167	0.422075
0.121061	0.0631278	0.0756639	0.05485	0.518875	0.17915
0.144469	0.0962111	0.06195	0.05485	0.587953	0.158625
0.0439778	0.0659667	0.0591111	0.05485	0.712106	0.108525
0.0165528	0.140103	0.0576917	0.05485	0.821967	0.0754194
0.0302667	0.0439778	0.0459861	0.05485		0.162642
0.0411389	0.0576917	0.0445667	0.05485		0.0959889
0.0205694	0.0631278	0.0377111	0.053675		0.0879556
0.0479944	0.0653556	0.0357028	0.0516444		0.31575
0.05485	0.0411389	0.0342806	0.0508333		0.314942
0.257844	0.102722	0.0342806	0.0508333		0.281261
0.0719917	0.0137139	0.0322722	0.0508333		0.272572
0.102844	0.0617083	0.0308528	0.0508333		0.104464
0.0556833	0.0714028	0.0308528	0.0502472		0.346642
0.0411389	0.0719917	0.0308528	0.0494139		0.328628
0.0137139	0.0631278	0.0308528	0.0494139		0.143294
0.0508333	0.0907972	0.0254167	0.0479944		0.0896194
0.0137139	0.121503	0.0239972	0.0479944		0.203336
0.0411389	0.118606	0.0234083	0.0479944		0.194922
0.027425	0.0479944	0.0185611	0.0479944		0.127917
0.0479944	0.0331056	0.0151333	0.0479944		0.116558
0.027425	0.0205694		0.0479944		0.108525
0.082275	0.0239972		0.0468167		0.288244
0.0719917	0.0885444		0.0468167		0.281306
0.0719917	0.0597		0.0453972		0.175911
0.0102833	0.0722361		0.0445667		0.175178
0.0102833	0.0556833		0.0439778		0.150839
0.0411389	0.0688083		0.0411389		0.309525
0.0719917	0.0948111		0.0411389		0.2389
0.0205694	0.0459861		0.0411389		0.233247
0.0102833	0.0673861		0.0411389		0.177089
0.0617083	0.154122		0.0377111		0.0851167
0.0411389	0.0342806		0.0377111		0.204222
0.027425	0.0776722		0.0342806		0.169497
0.102844	0.0879556		0.0342806		0.130714
0.0673861	0.0865361		0.0342806		0.102844
0.0342806	0.100864		0.0342806		0.27205
0.0891333	0.0391306		0.0302667		0.246828
0.053675	0.0359444		0.027425		0.169497
0.0617083	0.0696167		0.027425		0.121017
0.00969722	0.0542611		0.027425		0.275119
0.0234083	0.0474056		0.027425		0.26715
0.0234083	0.0805111		0.027425		0.167881
0.00969722	0.130714		0.0205694		0.0742444
0.0165528	0.0528417		0.0137139		0.310381
0.152503	0.0439778		0.0137139		0.240414
0.027425	0.0659667		0.0137139		0.152503
0.05485	0.0970417		0.0137139		0.108525
0.0411389	0.172053		0.0137139		0.0827194
0.0342806	0.0613611		0.0137139		0.380839
0.0137139	0.0508333		0.00685556		0.329058
0.00685556	0.104731				0.213872
	0.0879556				0.13595
	0.0474056				0.134775
	0.0762528				0.273456
	0.0439778				0.270386
	0.0964306				0.233031
	0.218344				0.129094
	0.0593556				0.399717
	0.0748306				0.345789
	0.0913833				0.247711
	0.0571028				0.140453
	0.05485				0.0754194
	0.0714028				0.0685639
	0.0992722				0.385256
	0.0137139				0.341453
	0.0479944				0.246581
	0.0542611				0.144469
	0.05485				0.078725
	0.0988278
	0.0901639
Persistence
Ctrl	FFFIKLLI	1:1	1:2	1:4	1:249
10	10	10	70	50	50
10	10	10	30	40	30
10	10	10	20	40	30
10	10	10	10	40	20
10	10	10	10	30	20
20	10	10	10	20	20
20	10	10	10	20	20
20	10	10	10	20	20
20	10	10	30	20	20
20	10	10	20	20	20
20	10	10	10	20	10
20	10	10	30	30	10
30	10	10	30	30	10
30	10	10	30	20	10
30	10	10	30	110	20
30	20	10	10	30	30
30	20	10	10	110	40
30	20	10	10	100	10
30	30	10	10	100	10
30	20	10	10	100	10
30	20	10	10	100	10
30	30	10	10	20	20
30	20	10	10	100	20
40	30	10	10	10	20
40	30	10	10	30	20
40	30	20	10	100	20
40	40	20	10	100	30
40	30	20	20	100	30
40	20	20	20	100	30
40	20	20	20	100	30
40	20	20	20	100	30
40	20	20	20	100	30
40	20	20	20	90	30
40	20	20	20	90	30
40	20	20	20	90	30
40	20	20	20	90	30
40	20	20	20	90	40
40	20	20	20	90	40
40	20	20	20	90	40
40	20	20	20	90	40
40	20	20	20	90	40
40	20	20	20	90	40
40	20	20	20	90	40
40	20	20	20	90	40
40	20	20	20	90	40
40	20	20	20	90	40
40	30	20	20	90	40
40	20	20	20	90	40
50	20	20	20	90	40
50	30	20	20	80	40
50	20	20	30	80	40
50	20	20	30	80	40
50	20	20	30	80	40
50	30	20	30	80	40
50	20	20	30	80	40
50	30	20	30	80	40
50	20	20	30	80	40
50	20	20	30	80	50
50	20	20	30	80	50
50	20	20	30	80	50
50	20	20	30	80	50
50	20	30	30	80	50
50	20	30	30	80	50
50	20	30	30	80	50
50	20	30	30	80	50
50	20	30	30	80	50
50	20	30	30	80	50
50	20	30	30	80	60
50	20	30	30	80	60
50	30	30	30	80	60
50	30	30	30	80	60
50	30	30	30	80	60
50	30	30	30	80	60
50	30	30	30	80	60
50	30	30	30	80	60
50	30	30	30	80	60
50	30	30	30	80	60
50	30	30	30	80	60
50	30	30	30	80	60
50	30	30	30	70	60
50	30	30	30	70	60
50	30	30	30	70	60
50	30	30	30	70	60
50	30	30	30	70	60
50	30	30	30	70	60
50	30	30	30	70	60
50	30	30	30	70	70
50	30	30	30	70	70
50	30	30	40	70	70
60	30	30	40	70	70
60	30	30	40	70	70
60	30	30	40	70	70
60	30	30	40	70	70
60	30	30	40	70	70
60	30	30	40	70	70
60	30	30	40	70	70
60	30	30	40	70	70
60	30	30	40	70	70
60	30	30	40	70	70
60	30	30	40	70	70
60	30	30	40	70	70
60	30	30	40	70	70
60	30	30	40	70	70
60	30	30	40	70	70
60	30	30	40	70	70
60	30	40	40	70	70
60	30	40	40	70	70
60	30	40	40	70	70
60	30	40	40	60	70
60	30	40	40	60	70
60	30	40	40	60	70
60	30	40	40	60	80
60	30	40	40	60	80
60	30	40	40	60	80
60	30	40	40	60	80
60	30	40	40	60	80
60	30	40	40	60	80
60	30	40	40	60	80
60	30	40	40	60	80
60	30	40	40	60	80
60	30	40	40	60	80
60	30	40	40	60	80
60	30	40	40	60	80
60	30	40	50	60	80
60	30	40	50	60	80
60	30	40	50	60	90
60	30	40	50	60	90
60	30	40	50	60	90
60	30	40	50	60	90
60	30	40	50	60	90
60	30	40	50	60	90
60	30	40	50	60	90
60	30	40	50	60	90
60	30	40	50	60	90
60	30	40	50	60	90
60	30	40	50	60	90
60	30	40	50	60	90
60	30	40	50	60	90
60	30	40	50	60	90
60	30	40	50	60	90
60	30	40	50	60	90
60	30	40	50	60	90
60	30	40	50	60	90
60	30	40	50	60	90
60	30	40	50	60	90
60	30	50	50	60	100
60	30	50	50	50	100
60	30	50	50	50	100
60	30	50	50	50	100
70	30	50	50	50	100
70	30	50	50	50	100
70	30	50	50	50	100
70	30	50	50	50	100
70	30	50	50	50	100
70	30	50	50	50	100
70	30	50	50	50	100
70	30	50	50	50	100
70	30	50	50	50	100
70	30	50	50	50	100
70	30	50	50	50	100
70	30	50	50	50	100
70	30	50	50	50	100
70	30	50	50	50	100
70	30	50	50	50	100
70	30	50	50	50	100
70	30	50	50	50	100
70	30	50	50	50	100
70	30	50	60	40	100
70	30	50	60	40	100
70	30	50	60	40	100
70	30	50	60	40	110
70	30	50	60	40	110
70	30	50	60	40	110
70	30	50	60	40	110
70	30	50	60	40	110
70	40	50	60	40	110
70	40	50	60	40	110
70	40	50	60	40	110
70	40	50	60	40	110
70	40	50	60	40	110
70	40	50	60	40	110
70	40	50	60	40	110
70	40	50	60	40	110
70	40	60	60	40	110
70	40	60	60	40	110
80	40	60	60	40	110
80	40	60	60	40	120
80	40	60	60	40	120
80	40	60	60	40	120
80	40	60	60	40	120
80	40	60	60	40	120
80	40	60	60	40	120
80	40	60	60	40	120
80	40	60	60	40	120
80	40	60	60	40	120
80	40	60	60	40	120
80	40	60	60	40	130
80	40	60	60	40	130
80	40	60	60	40	130
80	40	60	60	30	130
80	40	60	70	30	130
80	40	60	70	30	130
80	40	60	70	30	130
80	40	60	70	30	130
80	40	60	70	30	130
80	40	60	70	30	130
80	40	60	70	30	130
80	40	60	70	30	130
80	40	60	70	30	130
10	40	60	70	30	130
80	40	60	70	30	130
80	40	60	70	30	130
80	40	60	70	30	130
80	40	60	70	30	130
10	40	60	70	30	140
80	40	60	70	30	140
80	40	60	70	30	140
80	40	60	70	30	140
10	40	60	70	30	140
90	40	60	70	30	140
90	40	60	70	30	140
90	40	70	80	30	140
90	40	70	80	30	140
90	40	70	80	20	140
90	40	70	80	20	140
90	40	70	80	20	150
90	40	70	80	20	150
90	40	70	80	20	150
90	40	70	80	20	150
90	40	70	80	20	150
10	40	70	80	20	150
90	40	70	80	20	150
90	40	70	80	20	150
10	40	70	90	20	150
90	40	70	90	20	150
90	40	70	90	20	150
10	50	70	90	20	160
90	50	80	90	20	160
100	50	80	90	20	160
100	50	80	90	20	160
10	50	80	90	10	160
100	50	80	100	10	160
40	50	80	100	10	170
30	50	80	100	10	170
100	50	80	100	10	180
50	50	90	100	10	180
40	50	90	100	10	190
100	50	90	100	10	190
100	50	90	120	10	190
20	50	90	130	10	200
10	10		40		130
20	20		40		120
30	30		40		110
40	40		40		100
50	50		40		90
60	50		50		90
70	40		50		90
80	30		50		80
90	20		50		60
40	10		50		50
40	20		50		50
	30		50		50
	40		50		40
	50		50		40
	40				30
	30				30
	20				30
	10				140
	10				130
	20				120
	30				110
	40				110
	50
	40
	40
	30
	20
	10
	20
Persistence index
Ctrl	FFFIKLLI	1:1	1:2	1:4	1:249
38.61	23.22	30.84	31.42	25.8	42.38
27.66	25.7	30.47	26.96	30.7	44.71
35.27	28.9	23.58	26.64	24.13	47.05
35.14	26.02	29.34	25.87	41.51	47.03
43.91	23.92	29.68	27.5	34.73	52
34.72	26.17	23.23	27.7	22.1	51.4
32.97	23.42	26.7	28.54	26.2	43.43
35.94	23.01	25.98	25.99	30.92	44.69
35.98	26	29.71	28.41	23.69	49.44
35.28	23.91	23.57	26.69	29.33	46.06
32.57	25.44	31.96	27.28	36.31	51.65
30.11	26.97	34.74	26.1	30.66	41.62
36.27	25.56	26.38	27.49	31.1	47.99
29.63	26.3	27.57	37.12	26.89	46.99
30.87	22.75	29.63	36.72	28.9	53.06
40.32	25.93	32.41	31.07	25.32	38
33.32	27.99	29.69	30.17	33.04	45.4
34.44	25.76	29.19	25	29.37	45.69
38.6	22.84	25.67	26.74	34.93	32.52
33.8	24.72	26.67	26.65	36.97	52.26
39.12	24.3	30.05	29.54	36.25	60.85
33.62	25.54	34.33	29.41	31.24	44.12
39.05	25.58	29.87	28.47	29.13	46.98
37.52	25.57	22.78	27.35	25.89	42.84
34.15	24.49	29.33	25.89	31.93	47.51
31.54	24.16	27.23	28.21	35.72	43.31
30.83	24.17	26.62	31.05	29.87	44.84
33.92	26.19	26.72	29.27	30.62	54.3
33.25	22.41	24.08	28.65	34.17	40.74
33.37	24.71	26.32	29.84	35.29	42.23
38.93	25.38	24.46	29.66	25.02	44.98
33.81	24.09	26.14	24.16	32.3	44.67
39.57	25.67	28.07	28.25	32.28	53.32
32.87	24.9	28.3	27.14	30.72	56.57
38.89	23.69	26.74	23.11	35.42	40.02
32.91	25.23	26.99	24.88	29.76	41.87
35.71	24.62	27.73	27.4	27.68	48.26
38.88	24.43	29.43	30.26	32.64	43.31
33.34	24	32.73	27.63	33.47	56.36
33.25	25.09	30.08	28.86	30.42	54.4
43.01	22.42	26.45	25.96	34.98	48.47
38.8	24.44	29.99	22.81	24.57	48.5
33.27	24.24	26.62	28.43	26.56	43.54
37.6	23.72	20.48	25.82	17.58	49.6
33.56	25.91	18.21	31.13	33.75	51.6
37.82	23.97	20.75	32.54	26.94	46.18
40.66	25.76	26.65	27.27	30.26	56
28.58	26.37	25.12	31.18	35.94	49.09
39.12	24.78	24.72	30.58	31.63	44.79
40.83	25.39	27.76	24.66	29.42	47.44
35.19	25.9	24.96	28.12	27.58	51.43
41.99	24.89	25.08	28.85	30.32	43.21
35.62	25.76	30.04	29.51	34.11	44.93
30.05	23.23	30.73	29.89	24.58	58.45
26.23	26.55	37.35	29.89	31.09	42.79
33.67	23.61	28.81	29.9	34.92	50.6
37.85	22.44	27.83	27.42	25.01	49.9
36.27	26.94	25.3	29.15	34.41	54.14
36.65	24.91	26.82	22.57	34.47	48.29
32.69	25.63	27.4	25.28	27.43	31.84
35.58	24.49	20.58	31.2	24.63	40.71
28.45	23.57	26.57	26.55	33.35	48.21
31.96	20.7	30.6	29.02	35.04	46.82
31.72	25.88	25.32	31.97	34.01	56.19
37.08	24.6	29.58	25.98	34.83	53.13
34.94	24.72	31.57	25.8	26.08	48.13
30.38	25.57	31.91	26.97	34.03	45.86
34.96	23.01	30.71	29.3	28.79	36.88
32.24	23.98	18.56	27.69	28.87	55.65
32.33	26.61	25.34	25.76	24.4	46.14
38.46	25.84	31.21	24.27	36.35	36.9
35.45	23.21	29.18	27.27	32.19	47.78
36.59	21.92	27.62	27.65	35.92	45.97
38.54	24.2	29.35	26.86	38.2	42.26
35.72	25.3	32.12	27.55	26.28	48.11
37.2	26.32	28.22	25.46	34.29	41.51
37.73	25.13	24.57	29.57	31.34	37.99
39.68	23.43	26.88	22.76	35.51	35.75
36.9	25.43	26.77	28.56	36.38	43.4
40.65	23.36	31.19	29.87	35.09	41.95
35.09	23.65	29.25	26.08	27.72	47.82
34.81	24.08	29.79	28.06	30.83	37.14
41.81	23.28	28.19	28.93	32.59	44.25
32.96	24.62	26.15	26.66	45.61	37.12
34.99	23.74	27.84	28.17	36.92	55.35
38.68	24.6	28.47	29.23	41.84	44.76
35.6	24.35	22.01	25.86	33.27	52.14
40.62	24.43	28.32	30.29	32.35	48.12
39.14	24.3	31.31	30.94	34.16	50.4
36.17	26.73	27.16	29	29.03	39.05
31.89	25.85	33.89	28.24	36.99	52.32
37.27	25.08	29.84	25.29	30.69	53.39
29.47	22.95	25.92	29.44	25.22	33.98
35.98	22.72	26.98	25.16	35.32	44.43
38.23	22.25	26.5	32.18	24.34	41.81
35.85	28.65	28.56	29.52	23.1	46.26
38.52	26.36	30.62	28.86	32.7	40.72
43.16	25.36	26.43	27.22	27.12	46.93
38.7	23.64	29.43	22.76	27.3	48.68
36.07	23.4	34.62	25.21	30.67	46.75
37.57	25.77	31.33	29.11	29.2	44.75
36.7	27.19	30.9	34.23	30.4	38.31
29.74	22.63	24.34	30.05	32.62	45.72
33.33	24.37	25.46	28.97	26.14	42.53
39.9	24.88	28.57	26.85	25.89	38.37
34.83	22.21	27.2	28.51	21.95	45.09
37.33	26.18	21.1	30.61	29.64	44.25
30.97	24.42	21.54	27.57	34.39	46.46
35.26	27.68	31.7	32.93	28.24	50.86
37.4	24.45	24.57	25.15	33.66	48.57
29.55	25.57	35.91	27.26	33.83	52.58
36.39	23.4	18.71	28.33	35.86	41.39
34.27	24.13	29.4	23.32	35.85	40.64
31.24	23.36	27.6	29.61	28.3	44.88
34.85	25.55	24.58	28.39	27.54	53.01
27.41	26.82	29.22	28.4	31.62	52.57
26.49	24.17	24.42	30.19	28.41	44.71
30.29	25.61	31.04	30.81	37.94	42.12
31.04	24.29	27.87	30.21	37.61	37.04
30.31	25.14	21.04	27.03	31.83	49.1
28.1	26.67	17.9	28.08	29.48	45.53
36.15	25.17	26.46	29.08	33.7	38.92
28.62	23.55	32.18	25.06	28.45	43.56
35.44	23.8	28.32	25.61	30.84	35.34
38.15	24.76	27.82	27.13	29.01	47.76
34.99	24.73	30.35	28.39	31.88	44.44
35.37	23.79	22.03	32.68	36.48	54.37
33.49	25.25	33.3	30.19	34.74	37.92
29.07	26.77	24.02	27.09	36.55	50.74
34.82	24.65	27.75	26.63	27.28	46.19
38.84	24.71	26.15	32.03	32.21	45.85
41.95	21.92	28.2	35.03	26.97	49.34
33.28	23.92	19.82	28.62	33.13	51.96
28.49	23.05	33.7	27	32.87	39.51
35.67	24.46	29.78	24.67	37.23	52.65
36.51	25.74	35.64	30.64	36.35	38.74
34.09	27.13	33.27	28.92	34.34	39.49
30.4	27.52	27.65	31.11	29.13	41.7
43.1	24.84	23.84	25.93	29.26	49.45
25.56	24.55	20.64	28.8	22.17	39.52
32.96	26.14	27.67	26.56	29.38	47.24
29.71	25.69	28.48	31.39	24.42	47.67
32.46	26.07	31.78	26.82	35.58	46.25
36.27	26.09	23.8	27.98	35.46	48.45
35.55	22.93	30.78	27.33	32.02	38.95
32.16	25.76	27.89	30.68	29.7	50.94
38.11	24.87	24.51	29.27	32.04	46.02
37.49	23.94	30.7	25.69	38.62	49.42
37.59	24.03	28.66	26.62	37.47	39.99
33.3	26.79	26.66	25.59	29.38	45.69
39.19	23.87	35.11	29.46	32.16	50.23
37.64	23.27	30.04	29.03	26.36	50.98
45.04	25.3	27.16	24.11	33.2	44.94
39.25	27.82	28.71	23.43	34.73	35.21
39.63	25.04	27.95	28.1	35.45	39.37
35.21	25.43	28.29	29.94	24.51	46.6
29.85	23.69	29.41	28.62	33.67	49.77
33.52	27.34	25.19	24.34	27.51	47.95
31.97	25.17	24.41	24.32	29.71	42.03
32.74	25.74	29.04	30.37	34.95	57.74
37.22	23.67	35.14	27.84	32.74	45.8
32.77	26.2	26.37	27.23	30.66	50.16
31.42	25.54	23.55	31.49	34.13	43.11
33.36	23.38	26.65	26.21	38.76	39.27
34.36	25.06	25.66	28.54	28.59	49.17
36.64	24.37	26.29	29.24	25.32	51.11
31.19	25.15	29.5	30.25	26.17	55.42
36.27	24.65	27.08	26.06	27.15	42.49
35.31	24.73	25.22	29.09	28.38	36.45
40.3	23.55	25.82	35.07	34	54.3
34.15	24.55	22.31	24.42	22.01	46.85
34.46	26.07	24.16	29.28	32.46	39.2
30.31	27.44	21.95	27.63	27.9	42.32
29.46	23.38	25.54	26.13	36.35	40.95
36.24	28.33	23.26	26.12	27.55	51.79
34	27.14	24.77	29.44	31.43	48.66
37.01	25.24	26.39	33.99	27.18	46.74
31.43	24.58	22.8	26.22	28.33	46.72
42.63	24.02	27.52	29.55	30.23	40.88
35.49	26.17	28.96	26.8	30.37	50.86
39.19	24.03	23.75	33.14	29.04	47.31
34.09	24.35	32.06	29.56	36.48	43.96
34.35	26.24	21.26	27.86	33.88	44.38
37.76	25.61	26.03	29.75	39.75	44.84
37.22	26.26	21.66	28.19	30.15	40.52
30.52	25.71	26.22	30.97	36.2	49.48
28.87	24.44	22.3	27.74	21.95	53.06
30.61	24.28	25.3	25.4	34.27	59.01
29.34	26.11	24.64	28.82	33.07	48.17
35.24	24.06	22.86	32.1	29.72	40.88
33.35	26.66	19.34	25.21	34.53	46.51
33.53	26.11	29.86	27.59	35.35	39.86
29.56	25.4	35.6	30.71	36.05	42.03
38.12	25	36.49	23.4	33.29	41.78
36.76	25.51	25.63	29.76	34.1	40.82
34.64	29.94	27.42	30.08	28.37	47.48
39.08	24.84	25.74	28.73	26.47	39.27
31.5	22.82	27.9	26.27	30.2	49.07
36.66	27.68	23.92	28.18	32.24	49.77
36.39	25.85	19.92	28.43	35.68	51.11
36.4	24.09	27.45	30.54	27.84	45.29
32.08	28.66	22.7	29.86	29.2	48.8
36.31	25.77	19.99	27.32	44.79	55.32
32.94	25.41	37.1	32.25	28.6	45.69
31.41	23.91	26.67	28.07	40.04	44.42
30.19	23.51	29.22	26.17	35.73	55.15
39.15	22.52	32.37	27.1	28.89	31.6
31.62	24.41	20.86	30.35	30.92	42.89
34.31	23.53	29.25	28.69	30.43	58.77
30.17	25.91	29.61	30.42	33.53	42.81
33.81	24.56	27.93	28.37	37.55	42.32
22.07	27.48	28.23	34.42	24.03	38.65
30.65	27.11	25.49	24.04	40.51	49.76
29.29	25.23	30.49	27.16	34.9	33.8
30.94	24.6	24.2	27.99		41
34.15	26.61	24.41	28.42		48.52
33.7	23.39	30.5	31.84		45.39
42.78	25.94	34.35	28.75		48.83
32.71	24.06	26.05	27.91		46.1
34	24.44	25.58	28.37		49.14
28.72	24.06	29.23	30.08		38.32
33.09	25.81	31.89	26.48		46.6
29.65	23.91	31.47	29.33		36.78
35.12	23.51	28.68	24.29		49.71
38.41	25.77	25.06	28		43.69
36.62	24.41	30.12	25.85		49
32.2	25.51	27.28	26.57		42.44
28.48	24.51	33.11	28.91		47.21
40.84	25.38	21.97	25.39		51.2
43.2	21.41	28.16	25.73		34.51
35.48	25.65		24.41		35.13
31.04	27.59		22.63		35.32
39.79	26.46		27.82		50.07
32.63	26.28		31.11		47.63
33.12	24.66		27.75		41.54
38.55	25.25		27.62		53.64
29.46	25.34		25.58		46.16
27.17	25.13		32.16		36.67
36.68	23.84		27.58		39.79
36.6	24.51		31.44		37.78
35.38	24.76		29.1		50.65
36.99	24.33		27.54		42.09
39.33	26.17		30.91		38.95
38.88	28.55		30.66		42.23
32.73	23.15		27.92		40.8
38.24	25.18		31.44		50.09
35.69	22.98		32.65		48.03
32.98	26.82		28.04		47.06
30.23	26.97		27.56		47.69
37.59	22.67		29.21		45.64
33.59	27.72		29.08		40.18
35.19	23.48		30.22		48.38
31.83	25.32		27.56		40.88
28.8	26.54		29.99		39.5
35.69	25.21		30.82		39.49
34.75	28.21		28.64		50.18
39.8	28.85		28.58		50.8
38.21	25.19		25.06		35.73
39.21	22.33		25.27		44.59
32	24.49		24.55		46.79
31.25	23.81				42.04
	23.93				49.59
	23.42				46.8
	25.11				44.56
	27.95				42.33
	24				49.12
	24.61				50.07
	26.63				47.98
	26.7				44.08
	25.68				50.47
	26.44				40.41
	26.22				46.19
	24.47				53.08
	25.6				44.36
	24.58				40.76
	23.74				56.09
	25.89				44.04
	25.09				47.83
	24.74
	25.41

## Sheet: Figure 3
Figure 2b: Mean velocity over time for protrusions and retractions along the entire periphery of HuH-7 cells
	Ctrl															FFFIKLLI																		1 to 1
Time	Mean Protrusion Velocity (¬µm/min)							Mean Retraction Velocity (¬µm/min)								Mean Protrusion Velocity (¬µm/min)									Mean Retraction Velocity (¬µm/min)									Protrusion									Retraction
0	0.0900975	0.0316926	0.0146729	0.0271005	0.017206	0.0100201	0.00815119	-0.0918898	-0.0126096	-0.0219227	-0.0261987	-0.0385574	-0.0193595	-0.0382011	-0.0355341	0.0146073	0.017881	0.0091479	0.00408615	0.0288622	0.00543393	0.0146889	0.00549719	0.00860236	-0.0304374	-0.0245112	-0.0086497	-0.0038133	-0.0184119	-0.010344	-0.0090642	-0.0048396	-0.0074202	0.0160661	0.0125657	0.0185644	0.0193514	0.00737782	0.0176837	0.0145046	0.00700449	0.00781746	-0.012986	-0.0134706	-0.0070428	-0.0163145	-0.0106756	-0.0141665	-0.0121761
2	0.0648768	0.0303998	0.00989612	0.0263331	0.0188006	0.0214997	0.0101407	-0.0680603	-0.0155136	-0.0251067	-0.0193429	-0.0410227	-0.0248139	-0.0295328	-0.0319133	0.0146035	0.0206208	0.0106764	0.00314678	0.00933395	0.0215416	0.0121622	0.00731789	0.00892387	-0.0224786	-0.0208456	-0.0077283	-0.0034937	-0.0068714	-0.0128451	-0.011074	-0.0057969	-0.0099305	0.0117111	0.0104902	0.00698795	0.0097451	0.00864572	0.0146068	0.0105839	0.00399715	0.00472144	-0.0093711	-0.0105006	-0.0054759	-0.0100778	-0.0050394	-0.0126328	-0.014132
4	0.0441882	0.0236906	0.0140589	0.0223427	0.0178104	0.019786	0.013217	-0.0510521	-0.0163374	-0.0223688	-0.023051	-0.0413786	-0.0173013	-0.0209649	-0.0274935	0.0144609	0.0268337	0.00880268	0.00380922	0.0199962	0.00286476	0.0113722	0.00462882	0.00921807	-0.0125667	-0.0247889	-0.0070453	-0.0030832	-0.0204928	-0.01388	-0.0080381	-0.0035133	-0.0043788	0.00977103	0.00914437	0.00483726	0.00922897	0.00574155	0.0140501	0.0132851	0.00498207	0.00609077	-0.0114178	-0.0095907	-0.003954	-0.008488	-0.006283	-0.0130713	-0.0136669
6	0.0429346	0.0184745	0.0182338	0.0267485	0.0152199	0.0123136	0.0151435	-0.0399955	-0.0149928	-0.0259883	-0.0225252	-0.0350621	-0.016823	-0.018575	-0.0248517	0.0081656	0.0196492	0.0102423	0.00405177	0.025073	0.0175231	0.0135496	0.00490507	0.00746417	-0.0156758	-0.0250232	-0.0100928	-0.0038103	-0.0190146	-0.0463344	-0.0130431	-0.0046231	-0.0069884	0.0263169	0.0272912	0.0126666	0.0236957	0.0207254	0.0436587	0.0427979	0.0118632	0.0156617	-0.01836	-0.0139545	-0.0118423	-0.0194888	-0.0168922	-0.0305922	-0.0403521
8	0.0371845	0.0236446	0.0183088	0.0271464	0.017281	0.0287419	0.0217205	-0.0418834	-0.0128585	-0.0337468	-0.0303522	-0.0354576	-0.0185537	-0.0198508	-0.027529	0.0138817	0.0147133	0.00677123	0.00294927	0.0114154	0.0415944	0.0114185	0.00615536	0.0117436	-0.0199535	-0.0204665	-0.0070627	-0.0039145	-0.0065381	-0.0127685	-0.0093883	-0.0059478	-0.0070368	0.0157534	0.021149	0.0073073	0.0234146	0.0160814	0.0343086	0.0392613	0.00990464	0.0180879	-0.017525	-0.0251331	-0.0088664	-0.0274728	-0.0133889	-0.0239263	-0.0379081
10	0.0458094	0.0199711	0.0164442	0.0364516	0.0234621	0.0236021	0.0152091	-0.0361613	-0.0185246	-0.0257437	-0.0290709	-0.0333164	-0.0151485	-0.016949	-0.0249878	0.0135336	0.0203257	0.00800431	0.00368581	0.019147	0.0128172	0.0147914	0.0052498	0.00885067	-0.0185756	-0.0191473	-0.0068594	-0.0038163	-0.0172078	-0.0517982	-0.0089516	-0.0061972	-0.0071903	0.0139408	0.0230005	0.00897857	0.026572	0.0118921	0.0296729	0.0413392	0.00909081	0.011137	-0.0174452	-0.016134	-0.014599	-0.0194038	-0.0105901	-0.0357046	-0.0347917
12	0.0410191	0.0226268	0.0280985	0.0397182	0.0165659	0.0241548	0.0124311	-0.0347377	-0.0169954	-0.0225591	-0.0233281	-0.0325503	-0.0195578	-0.015499	-0.0236039	0.0139003	0.0192393	0.00802593	0.00409656	0.00881199	0.0619622	0.0201215	0.00668103	0.00733274	-0.0204465	-0.0158271	-0.0073719	-0.002956	-0.0062424	-0.0164057	-0.0132781	-0.0058466	-0.0063471	0.0155978	0.0216841	0.0118306	0.0195756	0.0112298	0.0290907	0.043473	0.00955093	0.0136186	-0.0219856	-0.022217	-0.0112317	-0.0162772	-0.0126132	-0.0442926	-0.0379962
14	0.035968	0.0229166	0.0235712	0.0257957	0.0188135	0.0319395	0.0149478	-0.0331594	-0.0172718	-0.0208923	-0.0237855	-0.0396798	-0.0194697	-0.0121482	-0.0237724	0.0137188	0.0127476	0.0070815	0.00352916	0.012009	0.00391315	0.00964635	0.00611456	0.0151488	-0.0167987	-0.017138	-0.0060867	-0.0036873	-0.0066293	-0.0065592	-0.0108867	-0.0047622	-0.0063898	0.0182287	0.0259862	0.0151493	0.0163529	0.0154369	0.0330271	0.0399643	0.0103772	0.015079	-0.025505	-0.0243298	-0.0141833	-0.0251484	-0.0132022	-0.0340072	-0.0368644
16	0.0399407	0.0196393	0.0256016	0.0253897	0.0208672	0.0273717	0.0237237	-0.0328201	-0.0197045	-0.0166535	-0.0340928	-0.0307466	-0.0187338	-0.0155895	-0.0240487	0.0203048	0.0154452	0.00697362	0.00344493	0.010512	0.00364765	0.0147835	0.0057241	0.00984153	-0.0131045	-0.0171716	-0.0057888	-0.0032924	-0.0049884	-0.0124352	-0.0255196	-0.0039498	-0.006273	0.0198727	0.0197816	0.0147692	0.0183821	0.0132618	0.023344	0.0474438	0.0115202	0.0133341	-0.0227605	-0.0275686	-0.0129213	-0.0168786	-0.0112454	-0.0214324	-0.0233706
18	0.0466414	0.0224765	0.0271775	0.0206542	0.0180491	0.0177758	0.0138885	-0.0357303	-0.0225966	-0.0235238	-0.0253852	-0.0477648	-0.0241079	-0.0161224	-0.0278901	0.0124293	0.0161381	0.00959035	0.00394491	0.0114521	0.00474317	0.0126841	0.00557849	0.00723335	-0.0233985	-0.012492	-0.0073712	-0.0046657	-0.00863	-0.0064869	-0.00893	-0.0054417	-0.0067301	0.0197859	0.0147916	0.0101688	0.0164257	0.0116119	0.0258399	0.0450646	0.00677491	0.0127894	-0.0195738	-0.0152455	-0.0083348	-0.0122785	-0.0127499	-0.0299793	-0.0259515
20	0.0496133	0.0232872	0.0225427	0.025195	0.0148046	0.0129602	0.0167784	-0.0359613	-0.0278864	-0.0207857	-0.0317133	-0.0362134	-0.0235472	-0.0131851	-0.0270418	0.0130791	0.0128947	0.00934687	0.00408366	0.013711	0.0140483	0.0125525	0.00456781	0.00538743	-0.0221735	-0.0154958	-0.007011	-0.0032561	-0.0077055	-0.0604432	-0.009768	-0.0037576	-0.0062044	0.0145608	0.0160033	0.0129054	0.0145683	0.011808	0.0231236	0.0379142	0.00951395	0.01532	-0.0136215	-0.0245665	-0.0118059	-0.0091894	-0.0120107	-0.0248039	-0.0238936
22	0.0676908	0.0259019	0.0189726	0.0261241	0.0103001	0.0176765	0.0157239	-0.037963	-0.0166746	-0.0221474	-0.0275178	-0.0470642	-0.0208405	-0.0117879	-0.0262851	0.0125205	0.0135648	0.0103082	0.00478865	0.00957359	0.00389906	0.0102163	0.00476521	0.00538563	-0.0169372	-0.0144563	-0.0081733	-0.0038067	-0.0067349	-0.0041566	-0.0081149	-0.0047804	-0.0050923	0.0175434	0.0194491	0.0116541	0.01339	0.0124487	0.0264471	0.039122	0.0127681	0.0120948	-0.0148169	-0.0177534	-0.0088006	-0.0144778	-0.0109531	-0.0282708	-0.0266115
24	0.0709261	0.0226042	0.0146366	0.0310443	0.014323	0.0228776	0.0143034	-0.0341289	-0.019029	-0.0228048	-0.0296264	-0.0406708	-0.01555	-0.018425	-0.0257478	0.0185913	0.014719	0.00803929	0.00326196	0.0108815	0.00358883	0.00910958	0.0062988	0.00743539	-0.0242642	-0.0127701	-0.006612	-0.0025874	-0.0078068	-0.0062961	-0.0069454	-0.0045349	-0.0057744	0.0173441	0.019933	0.0124079	0.015875	0.0108652	0.0309168	0.030056	0.0134471	0.0153068	-0.0119095	-0.0143386	-0.009402	-0.0094479	-0.0085685	-0.0291909	-0.0236299
26	0.0906496	0.0171997	0.0219104	0.0239527	0.0186271	0.0250101	0.011485	-0.0409115	-0.0119853	-0.0232627	-0.0279515	-0.0473276	-0.01703	-0.0134448	-0.0259876	0.0160746	0.0119488	0.00672874	0.00402161	0.0119921	0.0458593	0.00935765	0.00575115	0.00663603	-0.0175823	-0.0153406	-0.0074265	-0.0027879	-0.0094357	-0.0148008	-0.0101398	-0.0045287	-0.0072311	0.0168997	0.0164314	0.00712567	0.019903	0.0140675	0.0228908	0.0300954	0.00854548	0.0139387	-0.0103942	-0.026377	-0.0122888	-0.0108703	-0.0133979	-0.0217499	-0.0225458
28	0.0682611	0.0158177	0.0229622	0.0249413	0.0220932	0.0198364	0.0092539	-0.0409921	-0.0133574	-0.0205656	-0.0200289	-0.067384	-0.0189217	-0.0108665	-0.0274452	0.0115655	0.00967845	0.00757075	0.00253591	0.00942445	0.00251263	0.0118368	0.00388614	0.00628965	-0.0168224	-0.0166612	-0.0065745	-0.0029172	-0.0065995	-0.0085429	-0.0088526	-0.0046043	-0.0079218	0.0163852	0.0182658	0.0111369	0.01192	0.0178107	0.0182115	0.0303626	0.00901931	0.0114541	-0.0117828	-0.0176598	-0.0134858	-0.0096214	-0.015801	-0.0171725	-0.0322623
30	0.0544976	0.0170231	0.0186842	0.0230045	0.019186	0.0199111	0.00828642	-0.0375453	-0.0120651	-0.0173439	-0.0313941	-0.0296778	-0.0249548	-0.0120857	-0.0235809	0.0166604	0.0112322	0.00603453	0.00409888	0.00776513	0.0131623	0.0150268	0.00547399	0.00576392	-0.0257271	-0.0147701	-0.0116268	-0.0027381	-0.0071515	-0.0476575	-0.0075711	-0.0037695	-0.0079576	0.0136906	0.0283191	0.00914299	0.0119547	0.0146631	0.0224954	0.0355464	0.00746502	0.0121725	-0.0095297	-0.0256263	-0.0105957	-0.0101715	-0.0109608	-0.03138	-0.0281176
32	0.0612258	0.017272	0.0207791	0.0286901	0.0192917	0.025323	0.0158164	-0.0456861	-0.008999	-0.0177536	-0.026751	-0.0267236	-0.0257967	-0.0105307	-0.0231772	0.00830052	0.0107893	0.00787571	0.00443144	0.00665799	0.00532342	0.0119463	0.00475172	0.00824615	-0.0235152	-0.0157839	-0.0110434	-0.0031804	-0.0054091	-0.0049186	-0.0090452	-0.0040489	-0.0061561	0.0116182	0.0219956	0.0109305	0.0127375	0.0118433	0.017539	0.0365625	0.00940211	0.0131113	-0.0120584	-0.0129714	-0.006816	-0.0088214	-0.0118929	-0.0254885	-0.0354247
34	0.0686984	0.0175954	0.0218463	0.034757	0.0214893	0.0285989	0.021293	-0.0379753	-0.014154	-0.0202561	-0.0254683	-0.0462928	-0.0322744	-0.0094854	-0.026558	0.0142368	0.0103037	0.0111995	0.00379259	0.00634134	0.00551765	0.00848877	0.00562295	0.0068562	-0.0122977	-0.0167731	-0.008473	-0.0032087	-0.0062579	-0.00627	-0.0107256	-0.0045328	-0.0074301	0.0128562	0.0195801	0.0120022	0.0150789	0.0103991	0.0307648	0.0350287	0.00860573	0.0164095	-0.0143084	-0.0189812	-0.0064452	-0.0121572	-0.0099641	-0.0275036	-0.0314564
36	0.058749	0.0179987	0.0227944	0.0280506	0.0177772	0.0306973	0.0291708	-0.043535	-0.0119222	-0.0345626	-0.0301697	-0.0331603	-0.0261732	-0.0125234	-0.0274352	0.00878419	0.0115355	0.00920527	0.0028459	0.0222026	0.00436622	0.0125903	0.00489356	0.00724109	-0.0178634	-0.0165854	-0.0074583	-0.0038707	-0.016115	-0.0051563	-0.0098666	-0.0037011	-0.0098986	0.0138354	0.0166276	0.0077075	0.0170027	0.0117047	0.022245	0.0344081	0.0112456	0.00976214	-0.0108091	-0.0213595	-0.0112409	-0.0095679	-0.0111107	-0.0250772	-0.0296959
38	0.0593532	0.0185523	0.0215373	0.0245618	0.0155233	0.0283822	0.016689	-0.0429147	-0.015263	-0.0228352	-0.0312242	-0.0369431	-0.0251627	-0.0126255	-0.0267098	0.0179746	0.0150343	0.00773872	0.00350115	0.00805281	0.00386128	0.0119317	0.0052419	0.00807907	-0.0294458	-0.0194054	-0.0088944	-0.0034342	-0.0084111	-0.0057557	-0.0078143	-0.0046048	-0.0053891	0.0108462	0.0179008	0.00870391	0.0103176	0.0108287	0.0262524	0.0363038	0.00922777	0.0155645	-0.0138457	-0.0124033	-0.0144522	-0.0080774	-0.0088073	-0.0196443	-0.0227902
40	0.0457313	0.0122059	0.0182044	0.0244063	0.0214976	0.0326709	0.0225375	-0.0319154	-0.01693	-0.0229298	-0.0250261	-0.0416959	-0.0274368	-0.0168588	-0.0261132	0.0181963	0.00953759	0.00818453	0.00336329	0.00734038	0.00335244	0.0128088	0.00529346	0.00937781	-0.0105008	-0.013386	-0.0112515	-0.0037696	-0.0079674	-0.0052291	-0.010497	-0.0039882	-0.0069366	0.0165309	0.0176887	0.00909094	0.00992021	0.0112188	0.0234013	0.0299243	0.00831861	0.0137812	-0.0103547	-0.013577	-0.0094234	-0.0123952	-0.0097074	-0.0207929	-0.0300099
42	0.0549989	0.0165444	0.019085	0.0353996	0.0165843	0.0244808	0.0187229	-0.0332794	-0.0155692	-0.0194213	-0.032181	-0.0330166	-0.025268	-0.0147044	-0.0247771	0.0217264	0.0131691	0.00750724	0.00348666	0.00781179	0.00513069	0.00729682	0.00541297	0.0088135	-0.0171344	-0.0188625	-0.0086158	-0.0034396	-0.0090682	-0.0063434	-0.0078961	-0.0031327	-0.0076324	0.0107422	0.0188922	0.0111356	0.0134233	0.0102955	0.0239939	0.0290601	0.0108392	0.011376	-0.0087685	-0.022803	-0.0085501	-0.0113413	-0.0074657	-0.0193245	-0.0294741
44	0.0547727	0.0192867	0.0192121	0.0339643	0.0143775	0.0159842	0.0209605	-0.0267728	-0.0170092	-0.0259389	-0.0285676	-0.0418859	-0.0257315	-0.0177434	-0.0262356	0.0190621	0.0124159	0.00622887	0.00461588	0.0135317	0.00464978	0.00923393	0.00632946	0.00845645	-0.0172744	-0.0135536	-0.0084679	-0.0034202	-0.0185715	-0.0050759	-0.0078581	-0.0037617	-0.0041618	0.0164285	0.0160397	0.00863778	0.00921169	0.00948864	0.0215871	0.0359984	0.00861931	0.0117343	-0.011633	-0.0157275	-0.0085792	-0.013082	-0.0089013	-0.0240271	-0.0325722
46	0.0577238	0.0208995	0.0223197	0.0309929	0.0196629	0.021793	0.0200284	-0.0297201	-0.0168898	-0.0216347	-0.0275467	-0.0364107	-0.0248747	-0.0141641	-0.024463	0.0161046	0.011619	0.00687499	0.00313705	0.0116559	0.00445698	0.00887594	0.00408342	0.00814804	-0.0200117	-0.0098556	-0.0106138	-0.0025797	-0.005746	-0.0049361	-0.0088507	-0.0043674	-0.0055316	0.0123103	0.0137348	0.00921938	0.00989684	0.0125009	0.0233318	0.037955	0.00738614	0.00901627	-0.0124798	-0.0154352	-0.0058296	-0.0097616	-0.0100023	-0.023624	-0.0246034
48	0.0684297	0.0150562	0.0255465	0.0267511	0.0166752	0.0335139	0.0199814	-0.0324119	-0.0124207	-0.0244161	-0.0314982	-0.0365219	-0.0282789	-0.0143967	-0.0257063	0.0151669	0.0143881	0.00641589	0.00339996	0.00848866	0.00446259	0.0113533	0.00440279	0.00591435	-0.0164031	-0.0086481	-0.0080052	-0.0032194	-0.0061476	-0.0056172	-0.0086897	-0.0041427	-0.0060478	0.013634	0.0153842	0.00882097	0.00882945	0.0102972	0.0218947	0.0405329	0.0102711	0.0125398	-0.0119764	-0.0163398	-0.0064975	-0.0111666	-0.0097068	-0.0261079	-0.027393
50	0.0598684	0.0179768	0.0237495	0.0245484	0.0182583	0.0433103	0.01807	-0.0353642	-0.0125471	-0.0246308	-0.0216617	-0.0383334	-0.0237255	-0.015549	-0.0245445	0.0175739	0.0122158	0.0072846	0.00299951	0.00575336	0.0102983	0.0132631	0.0045497	0.00725355	-0.0209326	-0.0072522	-0.0072533	-0.0025893	-0.0049871	-0.0090605	-0.0116222	-0.003641	-0.0063578	0.0110081	0.0182861	0.0103406	0.0104359	0.0108802	0.0241373	0.0393171	0.0080804	0.01284	-0.0102625	-0.0172086	-0.0078425	-0.0055591	-0.0071879	-0.0231354	-0.0365703
52	0.0424553	0.0170947	0.0224807	0.03323	0.0160219	0.0176749	0.0185752	-0.0449864	-0.0197724	-0.018441	-0.0306222	-0.0367752	-0.0229722	-0.0166134	-0.027169	0.0133644	0.0113161	0.00805848	0.00414944	0.0100903	0.00406894	0.00954406	0.00407334	0.00761871	-0.0244298	-0.0114415	-0.0068934	-0.0036571	-0.0057706	-0.0043181	-0.0100819	-0.003747	-0.0051132	0.0135655	0.0192916	0.0111646	0.0120063	0.00936694	0.0242984	0.0323582	0.00913746	0.00820787	-0.0120406	-0.0125353	-0.0084653	-0.0116809	-0.0078176	-0.0279684	-0.0355988
54	0.0426339	0.0146054	0.0264454	0.0311594	0.018642	0.0256999	0.020301	-0.0378882	-0.0105991	-0.0228633	-0.0279113	-0.0452928	-0.0327199	-0.0212938	-0.0283669	0.0136505	0.0114115	0.00783001	0.00337096	0.0090899	0.00735191	0.012044	0.00403818	0.0064004	-0.0167373	-0.0127662	-0.0051283	-0.0033946	-0.00529	-0.0122414	-0.0077357	-0.0036019	-0.0037857	0.00937956	0.0117752	0.00827917	0.0112389	0.00941802	0.0213652	0.0374142	0.00948544	0.0121563	-0.008504	-0.0205478	-0.0078189	-0.0108162	-0.0099447	-0.025471	-0.0282333
56	0.0562287	0.0141995	0.0187222	0.0280115	0.0216519	0.0453532	0.0301891	-0.0383038	-0.0189573	-0.0235204	-0.020687	-0.031302	-0.0297075	-0.0181895	-0.0258096	0.0174853	0.0114699	0.00571283	0.00240136	0.00925171	0.00524759	0.0109117	0.00419941	0.00905049	-0.021327	-0.0099969	-0.0091489	-0.0027035	-0.004994	-0.0038275	-0.007361	-0.0039698	-0.0048208	0.00923657	0.016786	0.0103904	0.0096107	0.00844792	0.0243334	0.033632	0.010225	0.0106189	-0.0138129	-0.0211592	-0.0099704	-0.0147091	-0.0089251	-0.0178435	-0.022858
58	0.0664782	0.0119745	0.0297149	0.0276589	0.017346	0.0314671	0.0212631	-0.0368772	-0.014968	-0.0242281	-0.0326746	-0.0392729	-0.030478	-0.0193846	-0.0282691	0.00985791	0.0113525	0.00645208	0.00287644	0.00754566	0.00476901	0.0111538	0.00327201	0.00613579	-0.0216035	-0.0093518	-0.0077797	-0.0036071	-0.0061693	-0.0037585	-0.0101078	-0.0039427	-0.0062297	0.012291	0.00968301	0.00839802	0.00979061	0.0131076	0.0285176	0.0448527	0.00757064	0.0133647	-0.0118003	-0.0209242	-0.0083365	-0.0126779	-0.009205	-0.0232651	-0.028479
60	0.0541302	0.0133044	0.0241094	0.0327209	0.0120966	0.0294749	0.0207606	-0.0290503	-0.0243293	-0.0311936	-0.0339453	-0.0409002	-0.03857	-0.0226274	-0.0315166	0.0134168	0.0114148	0.00869702	0.0041643	0.00706277	0.00566741	0.0119082	0.0040885	0.00616256	-0.0152097	-0.0098773	-0.0062391	-0.0029367	-0.0056217	-0.0048681	-0.012524	-0.0030066	-0.0063829	0.0124325	0.0114838	0.00620836	0.0115413	0.012031	0.0276432	0.048043	0.0108776	0.0121145	-0.0150764	-0.0134146	-0.0094006	-0.0201512	-0.0090002	-0.022893	-0.0343121
62	0.055736	0.0151389	0.0228933	0.0258775	0.0188985	0.02406	0.0222158	-0.0321223	-0.0114461	-0.0329337	-0.0299064	-0.0460319	-0.0377301	-0.0165023	-0.0295247	0.0104144	0.00968836	0.00818528	0.00341101	0.00729325	0.00462067	0.0126109	0.00378802	0.00441459	-0.0227546	-0.0113843	-0.0050986	-0.0024178	-0.0057444	-0.0033774	-0.009179	-0.0035161	-0.0053088	0.0128193	0.0134288	0.00776518	0.00954583	0.0094436	0.0197312	0.0310123	0.00954269	0.0135807	-0.0126413	-0.0209597	-0.0101591	-0.0112607	-0.0067488	-0.0194289	-0.0243409
64	0.0366434	0.0156204	0.0201391	0.0262955	0.0147249	0.0195115	0.015907	-0.0329721	-0.0165534	-0.0243054	-0.024939	-0.0317271	-0.0366254	-0.0147701	-0.0259846	0.00993687	0.0103704	0.00743335	0.00296044	0.00694585	0.00545849	0.011523	0.00397896	0.00526592	-0.0145461	-0.0105574	-0.0052104	-0.0038892	-0.0054178	-0.005389	-0.0128686	-0.0036062	-0.0063918	0.0114599	0.0136181	0.00873455	0.013116	0.00804766	0.0270001	0.0353381	0.00733	0.00993558	-0.0092864	-0.0170504	-0.0116363	-0.0084069	-0.0081717	-0.0163459	-0.030063
66	0.0490586	0.013796	0.0193296	0.0230481	0.0176456	0.0182456	0.0283822	-0.0382373	-0.0129713	-0.0204249	-0.0314331	-0.027227	-0.0321005	-0.0195219	-0.025988	0.0153278	0.0103978	0.00611752	0.00302791	0.0069372	0.00461481	0.0097379	0.00340151	0.00837589	-0.0244842	-0.0097191	-0.0065048	-0.003214	-0.0048752	-0.0040249	-0.007901	-0.0035874	-0.006282	0.013079	0.0141567	0.00852156	0.0125857	0.00918103	0.0221867	0.0279721	0.00714572	0.0116388	-0.0121522	-0.0122614	-0.0064177	-0.0077703	-0.0096865	-0.0206022	-0.0276813
68	0.0447313	0.012243	0.0214929	0.0284823	0.0182877	0.0238557	0.021818	-0.03158	-0.0183105	-0.0302066	-0.0379695	-0.0494647	-0.028287	-0.0150263	-0.0301206	0.0138896	0.0134483	0.00577097	0.00328814	0.00801464	0.00480083	0.0100275	0.00436612	0.00630325	-0.0101804	-0.0122081	-0.007852	-0.0033686	-0.0052757	-0.0049501	-0.0131006	-0.0042481	-0.0046102	0.0116773	0.0112858	0.00795229	0.00931028	0.0114749	0.0290373	0.0235174	0.00812149	0.0104549	-0.0087917	-0.0128005	-0.0079522	-0.0086363	-0.0085964	-0.0264733	-0.0329768
70	0.0645206	0.01368	0.0184149	0.0266458	0.0168446	0.0220023	0.0221865	-0.0334676	-0.0149921	-0.017641	-0.0334466	-0.0409016	-0.0252942	-0.0183543	-0.0262996	0.0103003	0.0109876	0.00464792	0.00376263	0.00843404	0.00369257	0.00805204	0.00414995	0.00730014	-0.0192467	-0.013056	-0.0058717	-0.0040039	-0.0049411	-0.0043005	-0.0081098	-0.0036408	-0.006288	0.0103781	0.0103493	0.00644283	0.00955519	0.00888923	0.02992	0.0341727	0.00826775	0.00875611	-0.0088119	-0.0130873	-0.0091271	-0.0101097	-0.0087488	-0.0219504	-0.0301443
72	0.0528293	0.0130112	0.0207874	0.0175275	0.0199701	0.0191221	0.0228248	-0.0265385	-0.011392	-0.0171331	-0.0308826	-0.0413915	-0.0188583	-0.0215174	-0.023959	0.0137007	0.0131123	0.00734207	0.00292776	0.00767833	0.00430933	0.0101415	0.00298141	0.00568308	-0.0220596	-0.0183261	-0.0061625	-0.0038279	-0.0043979	-0.0042226	-0.0091508	-0.0037519	-0.0055767	0.0111588	0.0191615	0.00668522	0.0120699	0.00925624	0.0232867	0.0323338	0.00790667	0.0103823	-0.0072385	-0.013276	-0.013785	-0.0099822	-0.0093874	-0.0185154	-0.0344433
74	0.0626999	0.0144928	0.0200877	0.0210302	0.0177183	0.0211578	0.0178116	-0.031542	-0.014783	-0.0211285	-0.0289734	-0.0411927	-0.0281814	-0.0155476	-0.0259069	0.00997238	0.013973	0.00731649	0.00404108	0.00612487	0.00474888	0.00914041	0.00380549	0.00678611	-0.0147852	-0.0133962	-0.0066704	-0.0028639	-0.0066376	-0.0047171	-0.0103143	-0.0029954	-0.0041845	0.0128696	0.0124891	0.00749048	0.0105538	0.0115857	0.0252397	0.0283445	0.00803052	0.01273	-0.0088445	-0.0142536	-0.0069002	-0.0084956	-0.0079295	-0.0254285	-0.0253737
76	0.0550986	0.0148348	0.0206897	0.0217864	0.0153392	0.0362715	0.021412	-0.0315187	-0.011461	-0.0246888	-0.0244524	-0.0323068	-0.0313964	-0.0160161	-0.0245486	0.013841	0.0131382	0.00718446	0.00360001	0.00830379	0.00580493	0.00963461	0.00444282	0.00709218	-0.0245158	-0.0117661	-0.005377	-0.0031912	-0.0064531	-0.0056574	-0.0091249	-0.0036704	-0.0058378	0.00992163	0.00970526	0.0071722	0.0078868	0.0097326	0.0246164	0.0432263	0.00680326	0.0131265	-0.010829	-0.0196652	-0.0099522	-0.0117574	-0.0084539	-0.0216932	-0.0291238
78	0.0435533	0.0117911	0.0197651	0.0367671	0.017035	0.0284599	0.024448	-0.0265398	-0.0097717	-0.0180675	-0.0239653	-0.044527	-0.0214388	-0.0219878	-0.0237568	0.0122239	0.0126093	0.0068994	0.0035159	0.00578935	0.00442147	0.0101376	0.00314524	0.0047629	-0.0167567	-0.0146416	-0.0045197	-0.0033592	-0.0059027	-0.0056088	-0.0101601	-0.0035522	-0.0047427	0.00968963	0.0115875	0.00636208	0.00826645	0.00881352	0.0166476	0.0394445	0.00871327	0.00981908	-0.0111318	-0.0193317	-0.0083687	-0.0102449	-0.0085488	-0.0173716	-0.0241536
80	0.0391897	0.0137024	0.0185176	0.0209906	0.0201583	0.0141039	0.0191781	-0.03133	-0.0152307	-0.0130177	-0.0291688	-0.0416476	-0.0190948	-0.0175346	-0.0238606	0.0126228	0.0142386	0.00658525	0.00427938	0.00748182	0.00454375	0.0126853	0.00302569	0.00526295	-0.0107746	-0.0132492	-0.0057354	-0.003536	-0.0065134	-0.0051286	-0.0106362	-0.0039547	-0.0058566	0.0105019	0.008279	0.00989002	0.00892927	0.00876345	0.027853	0.0378018	0.0100473	0.0134808	-0.0164036	-0.0175929	-0.0068999	-0.006822	-0.0085608	-0.0264634	-0.0272199
82	0.0443297	0.0116837	0.018188	0.0183526	0.0206741	0.0208825	0.0227184	-0.0379346	-0.0196504	-0.0218755	-0.026096	-0.0444132	-0.0227694	-0.0213156	-0.0277221	0.00979191	0.00970981	0.00619688	0.00357928	0.0193754	0.00472947	0.0120012	0.00284032	0.00752934	-0.0110081	-0.0111413	-0.0055285	-0.0022137	-0.0138444	-0.0050026	-0.0068908	-0.0035369	-0.0059672	0.0127003	0.00826451	0.00946247	0.0108089	0.006033	0.0195214	0.0312055	0.0079607	0.0149581	-0.0115913	-0.0130007	-0.0072985	-0.0078441	-0.0069777	-0.0256022	-0.0221381
84	0.0648265	0.0126827	0.0184472	0.0351082	0.0152133	0.0293174	0.0239306	-0.032943	-0.0165913	-0.0174154	-0.0238259	-0.0510757	-0.0261006	-0.0208598	-0.0269731	0.0100812	0.00869077	0.00431054	0.00352188	0.00557209	0.00496432	0.0097272	0.00264534	0.00609796	-0.0173622	-0.0119788	-0.00623	-0.0026899	-0.0045313	-0.0042237	-0.0112526	-0.0031363	-0.0050805	0.0110209	0.0126656	0.0074151	0.0096748	0.00785311	0.022365	0.0408091	0.0086877	0.00844501	-0.0101817	-0.0138624	-0.0070574	-0.0072893	-0.0092426	-0.0211309	-0.0305941
86	0.0494535	0.00959143	0.0201239	0.0274298	0.0214089	0.0259617	0.0238068	-0.0299634	-0.0158002	-0.0229034	-0.0276943	-0.0500037	-0.022582	-0.0200983	-0.0270065	0.00931803	0.010741	0.00634924	0.00319433	0.010884	0.00521677	0.0118719	0.00341887	0.00553921	-0.0124578	-0.0131555	-0.0060165	-0.0038073	-0.0149776	-0.0047995	-0.0104975	-0.0035842	-0.0055407	0.0103168	0.0103842	0.00682665	0.0110206	0.00873371	0.0195536	0.0343342	0.00704727	0.00993871	-0.0102871	-0.0137675	-0.0081819	-0.0102306	-0.0072069	-0.0222197	-0.0328165
88	0.0481548	0.0137422	0.020577	0.0255362	0.01473	0.0232867	0.0197993	-0.0333565	-0.0199018	-0.0279316	-0.0345134	-0.0437235	-0.0216471	-0.017425	-0.028357	0.00820523	0.00932841	0.0060973	0.00367299	0.0153428	0.00501891	0.0111721	0.00423183	0.00491553	-0.0102708	-0.0120967	-0.0045409	-0.0032779	-0.0097124	-0.0050192	-0.0094464	-0.0030672	-0.0047746	0.0123721	0.0104168	0.00601706	0.00774261	0.00647283	0.0230366	0.0387474	0.00656411	0.0139078	-0.006195	-0.0089291	-0.0092189	-0.0109573	-0.0103092	-0.0200778	-0.0222584
90	0.0352175	0.0135837	0.0224035	0.0185261	0.0114661	0.0208151	0.022045	-0.0289634	-0.0168616	-0.0177197	-0.0309909	-0.0378813	-0.0201845	-0.0184123	-0.0244305	0.00942957	0.00741752	0.00717884	0.0043214	0.0083589	0.00739393	0.00829395	0.00409765	0.00515879	-0.0130057	-0.0162627	-0.0056018	-0.0031786	-0.0079557	-0.0060011	-0.0117893	-0.0032935	-0.0060952	0.015421	0.0143238	0.00814221	0.0103925	0.00978791	0.0289378	0.0358362	0.00577217	0.0133888	-0.0090012	-0.0115308	-0.005934	-0.0101468	-0.0117578	-0.0262602	-0.0238708
92	0.0313386	0.0111316	0.0236417	0.0168465	0.0153724	0.0186999	0.0169812	-0.0334333	-0.0147399	-0.024605	-0.0273514	-0.0313642	-0.0160614	-0.0196542	-0.023887	0.00951182	0.00714499	0.0067749	0.00335398	0.00638073	0.00418501	0.0100159	0.00311834	0.00585926	-0.0194511	-0.0151145	-0.0053309	-0.0033605	-0.0088482	-0.0068005	-0.0134088	-0.0036056	-0.0058103	0.00987852	0.0106451	0.0087266	0.0107977	0.0115279	0.0214048	0.0308058	0.00680538	0.0114088	-0.0080325	-0.0144233	-0.0075487	-0.0088261	-0.0100479	-0.020059	-0.0241571
94	0.0405704	0.0127292	0.0230044	0.0284927	0.0135272	0.0219503	0.0166415	-0.0263163	-0.0131962	-0.0228868	-0.0228124	-0.0283344	-0.020661	-0.0236633	-0.0225529	0.00857869	0.00995176	0.00672976	0.00296453	0.00607328	0.00648165	0.00896583	0.00387013	0.00545475	-0.0128247	-0.0135261	-0.0054779	-0.0030722	-0.0047958	-0.008044	-0.0093381	-0.0037227	-0.0042739	0.0123273	0.0119832	0.0064424	0.00912089	0.00726142	0.0234639	0.0217761	0.0056235	0.00942715	-0.0093236	-0.0149083	-0.0067539	-0.0121667	-0.0075051	-0.0178222	-0.0279789
96	0.0412131	0.0154269	0.0264016	0.0267075	0.0168768	0.017176	0.0152789	-0.0270293	-0.0167228	-0.0236835	-0.0260878	-0.0434147	-0.0254245	-0.0209664	-0.0261898	0.01053	0.00805872	0.0064074	0.00428963	0.00842935	0.00806049	0.0102339	0.00241582	0.00585419	-0.0099756	-0.0111293	-0.0041845	-0.0031714	-0.0057548	-0.0037906	-0.0117788	-0.0054318	-0.0048486	0.00833111	0.0118241	0.00602207	0.00754216	0.00914853	0.0357491	0.0225191	0.00623348	0.0118181	-0.0093729	-0.0133222	-0.0070186	-0.0088833	-0.0082817	-0.0241832	-0.027768
98	0.0417643	0.014592	0.028165	0.0186467	0.0196253	0.0165563	0.0232166	-0.0374186	-0.0175075	-0.0239253	-0.0364029	-0.0340456	-0.0242822	-0.0200376	-0.02766	0.00689665	0.00764005	0.00638171	0.00471085	0.00726574	0.00893777	0.00903313	0.00210199	0.00583264	-0.0110768	-0.0115761	-0.0065163	-0.0034137	-0.0050604	-0.0154295	-0.0076151	-0.0042982	-0.0043566	0.0109234	0.0183876	0.0057103	0.00758369	0.00638611	0.0253618	0.0212675	0.00708345	0.0130321	-0.0080558	-0.0185066	-0.0055062	-0.0094619	-0.0094126	-0.0245489	-0.0255014
100	0.0376158	0.013563	0.0203785	0.0246862	0.02385	0.022639	0.023788	-0.0298439	-0.0131767	-0.0204843	-0.0399723	-0.0392397	-0.0237201	-0.015062	-0.0259284	0.0101939	0.00692645	0.00615202	0.00337571	0.00847856	0.00545832	0.0124877	0.00244148	0.00538771	-0.0112464	-0.0098462	-0.0049986	-0.0029815	-0.0059889	-0.0042898	-0.0107434	-0.0037937	-0.0047741	0.0101707	0.0146157	0.00427456	0.00927061	0.00909808	0.0228795	0.0290855	0.00983288	0.0138757	-0.0120548	-0.0116276	-0.0084488	-0.0080582	-0.0101034	-0.0186169	-0.0276088
102	0.0305466	0.0126039	0.0198138	0.0232111	0.0187159	0.0160381	0.016774	-0.0319543	-0.0106534	-0.0217105	-0.0323561	-0.0397798	-0.018909	-0.0217321	-0.0252993	0.00625767	0.00484167	0.00483208	0.00280787	0.00663238	0.0057067	0.0106358	0.00362964	0.0068375	-0.0131342	-0.0088928	-0.0056004	-0.0029581	-0.0047679	-0.0058135	-0.0088028	-0.0028898	-0.0065444	0.0104195	0.0176491	0.00651983	0.00901185	0.00857953	0.0217207	0.0272643	0.00790681	0.0125262	-0.0124434	-0.014785	-0.0077547	-0.0070152	-0.0084373	-0.0214779	-0.0179278
104	0.0288366	0.0147208	0.0210236	0.0209038	0.0145244	0.0168974	0.017158	-0.0392732	-0.0140899	-0.0147038	-0.0267948	-0.0393106	-0.0178536	-0.0218359	-0.0248374	0.00482158	0.0087382	0.00436638	0.00313422	0.00774571	0.00459385	0.006702	0.00456993	0.00473429	-0.0179616	-0.0084522	-0.0060934	-0.0024831	-0.006724	-0.0050268	-0.0092699	-0.0041844	-0.0050315	0.0104533	0.0122118	0.00608166	0.00921318	0.00904235	0.0265279	0.0330976	0.00809869	0.00900402	-0.0099594	-0.0104483	-0.0089574	-0.0072275	-0.007674	-0.0187466	-0.0281421
106	0.0300183	0.0145895	0.0216771	0.0204461	0.0119703	0.0214477	0.016531	-0.0242972	-0.0144447	-0.0243373	-0.0233342	-0.0384296	-0.0138471	-0.0160712	-0.0221088	0.00837025	0.00763089	0.00533467	0.00259664	0.00958893	0.00396773	0.00866555	0.00416439	0.00441228	-0.0121164	-0.0121935	-0.00484	-0.003248	-0.0068857	-0.0045507	-0.0085978	-0.0032128	-0.005681	0.00989855	0.0193148	0.00698819	0.00748109	0.00883317	0.0255832	0.0343887	0.00947758	0.00958012	-0.0078573	-0.0115146	-0.0082441	-0.0086127	-0.0068304	-0.0193486	-0.0331351
108	0.0410475	0.0183227	0.0259093	0.0197144	0.0134145	0.0252684	0.0179807	-0.0225644	-0.0134712	-0.0236988	-0.0267381	-0.0248185	-0.0178041	-0.0192278	-0.021189	0.00733802	0.00810516	0.00441448	0.00302833	0.00604053	0.00366985	0.00809727	0.00429716	0.00503162	-0.0105739	-0.0083667	-0.0047053	-0.0034083	-0.0055065	-0.0049272	-0.0099635	-0.0030794	-0.0057286	0.00804243	0.0131435	0.0097295	0.00775303	0.0123685	0.0211082	0.0296323	0.00738475	0.00995021	-0.0070223	-0.0098186	-0.0059135	-0.0077477	-0.0084741	-0.0249869	-0.0165993
110	0.0359886	0.0107641	0.0234878	0.0258274	0.0190083	0.0123807	0.0192198	-0.0296639	-0.0137115	-0.0212642	-0.0219503	-0.034877	-0.0195686	-0.0176544	-0.02267	0.0084765	0.00820626	0.00489293	0.00343157	0.0056736	0.00487643	0.00926694	0.0041712	0.00590157	-0.007834	-0.0104629	-0.004296	-0.0028387	-0.0061366	-0.0067332	-0.0099248	-0.0025226	-0.0056663	0.00918249	0.0123049	0.00795572	0.00883178	0.00977296	0.024352	0.0283729	0.0056553	0.00780223	-0.0097236	-0.0086321	-0.0052973	-0.0071553	-0.0085106	-0.0213048	-0.0450061
112	0.0340356	0.013086	0.0186166	0.0233616	0.0151176	0.0155164	0.0160002	-0.0309818	-0.0094834	-0.0283064	-0.0212181	-0.0416038	-0.0176327	-0.0163872	-0.023659	0.00896982	0.0072424	0.00723145	0.00297513	0.00751216	0.00413556	0.0108837	0.00243259	0.00450652	-0.0100512	-0.010138	-0.0059633	-0.0041514	-0.0078464	-0.0060315	-0.0066954	-0.003077	-0.0050551	0.0087272	0.0132057	0.00771566	0.00573954	0.0106161	0.0276213	0.0312877	0.0081372	0.0106871	-0.0102234	-0.0118441	-0.008522	-0.0077308	-0.0063807	-0.0172678	-0.0290108
114	0.0346964	0.0102482	0.0192477	0.0161383	0.0136765	0.0198338	0.0172435	-0.024536	-0.0106942	-0.022196	-0.0256451	-0.0352008	-0.0222162	-0.0155542	-0.0222918	0.0092893	0.00822291	0.00609791	0.00309504	0.00668955	0.00527131	0.00914372	0.00514872	0.00598623	-0.0124935	-0.0080473	-0.0042913	-0.0025558	-0.0046721	-0.0055927	-0.007839	-0.0049659	-0.007644	0.00854176	0.0213998	0.00821292	0.0065736	0.00663424	0.0281675	0.0284511	0.00878801	0.00916745	-0.0097573	-0.0152712	-0.0115798	-0.0075994	-0.0089394	-0.0212363	-0.0215833
116	0.0336622	0.0130302	0.0178757	0.0187775	0.0131323	0.0215506	0.0151493	-0.0251566	-0.0100818	-0.020804	-0.026359	-0.0338346	-0.0262236	-0.0197622	-0.0231745	0.00809305	0.00711975	0.00617913	0.00326953	0.0106989	0.00498992	0.0115101	0.0035284	0.00447165	-0.0141951	-0.0081269	-0.0056758	-0.0027523	-0.0052086	-0.0055	-0.0080166	-0.002993	-0.0051825	0.0198551	0.0131979	0.00884534	0.0104913	0.00837145	0.0206472	0.0244926	0.00961439	0.0103509	-0.0340614	-0.0214464	-0.0092386	-0.0058355	-0.0065698	-0.0176239	-0.0248211
118	0.046738	0.0123209	0.0148752	0.0252733	0.0140098	0.0224352	0.0177002	-0.0293923	-0.0120992	-0.0200419	-0.0259168	-0.0347228	-0.0185374	-0.0198826	-0.0229418	0.00886857	0.00941786	0.00507965	0.00327879	0.00789922	0.00455522	0.0126689	0.00429975	0.00481558	-0.009069	-0.0100039	-0.007339	-0.0025225	-0.0052451	-0.0038408	-0.0088267	-0.004046	-0.0040834	0.0299779	0.0145005	0.00606761	0.00743297	0.00777529	0.0225506	0.026815	0.00733341	0.0113338	-0.0275076	-0.0183469	-0.0070347	-0.0071478	-0.0085825	-0.018364	-0.0272055
120	0.0457151	0.00818334	0.0201426	0.026227	0.0112459	0.0158945	0.0223925	-0.02895	-0.0106562	-0.0247164	-0.024224	-0.0237976	-0.0125664	-0.0177641	-0.0203821	0.00982712	0.00757899	0.00403839	0.0033061	0.00645141	0.00451744	0.0109032	0.00441955	0.00407381	-0.0081913	-0.0094126	-0.0048444	-0.0036754	-0.005009	-0.0049537	-0.0101835	-0.0038986	-0.0039914	0.00995697	0.0161033	0.00671577	0.00849079	0.00632116	0.0283737	0.0285201	0.0110664	0.0122791	-0.0159483	-0.0151137	-0.0053244	-0.0065222	-0.0104434	-0.0187873	-0.0322339
122	0.0413245	0.00850951	0.0196225	0.0199248	0.0135916	0.0149825	0.0231782	-0.0262677	-0.0100143	-0.0203626	-0.0248535	-0.025418	-0.0173785	-0.0137192	-0.0197163	0.00872554	0.0070424	0.00705983	0.00350766	0.0077679	0.00392481	0.0120453	0.00519869	0.00606093	-0.0060653	-0.0088015	-0.004927	-0.003295	-0.0051587	-0.0051346	-0.010251	-0.0045688	-0.0043235	0.0128113	0.0132519	0.00586828	0.00801345	0.00955364	0.0266296	0.0255092	0.0111868	0.0105688	-0.0112653	-0.0115718	-0.0060256	-0.0064933	-0.0072373	-0.0205037	-0.029387
124	0.038712	0.00697875	0.0163653	0.0173492	0.0191327	0.0242287	0.0258727	-0.0231819	-0.0119872	-0.0162237	-0.0207227	-0.0426369	-0.0151464	-0.024519	-0.0220597	0.00371761	0.00750157	0.00503842	0.00276805	0.00869948	0.00359154	0.00921191	0.00494773	0.00704643	-0.0141653	-0.0092051	-0.0059425	-0.0037616	-0.0095901	-0.0049109	-0.0099613	-0.0036375	-0.0037376	0.0111688	0.0214743	0.00671585	0.00947458	0.0101201	0.0161206	0.0290977	0.00726925	0.0101554	-0.0100794	-0.0146646	-0.0075891	-0.0075891	-0.0081271	-0.0166696	-0.0299805
126	0.041276	0.0109666	0.0192466	0.0175524	0.0148062	0.0214543	0.0206735	-0.0243034	-0.010959	-0.0208822	-0.0183495	-0.0318631	-0.0126513	-0.0206509	-0.0199514	0.00544438	0.00885698	0.00462146	0.00316737	0.00629625	0.00405151	0.0144635	0.00246581	0.00560787	-0.0089652	-0.0082405	-0.0031351	-0.003815	-0.0060249	-0.0045151	-0.0088292	-0.0034354	-0.0047023	0.00991976	0.0120019	0.00745124	0.00825314	0.00785985	0.0220327	0.0340269	0.00694275	0.0093611	-0.0104746	-0.0129838	-0.0060217	-0.0076391	-0.0079477	-0.0190948	-0.02503
128	0.0347529	0.0109449	0.0162442	0.018751	0.0167136	0.00971146	0.026004	-0.0278515	-0.0078039	-0.0127543	-0.0171034	-0.0319699	-0.0222767	-0.0182289	-0.0197127	0.00913467	0.00883365	0.00539655	0.00299291	0.00714718	0.00562485	0.00898192	0.0030827	0.00473521	-0.0080119	-0.0103864	-0.0039613	-0.0049545	-0.0050611	-0.0045766	-0.0095524	-0.0038322	-0.0057065	0.0123721	0.0109957	0.00481608	0.00690197	0.00851428	0.0232881	0.0284233	0.00750767	0.0100294	-0.006195	-0.0116449	-0.0072681	-0.0063091	-0.0073001	-0.0179594	-0.026877
130	0.0378211	0.0122532	0.0163011	0.0150452	0.013753	0.0142255	0.0215683	-0.0310481	-0.0074898	-0.0236722	-0.0250424	-0.0340564	-0.0151599	-0.0156264	-0.0217279	0.0076079	0.0100066	0.00551903	0.00297321	0.00611471	0.0072743	0.0110843	0.00209079	0.00676323	-0.008413	-0.0117472	-0.006128	-0.0040523	-0.0046642	-0.0050763	-0.0095381	-0.0037362	-0.0046078	0.015421	0.0149509	0.00339375	0.00619229	0.00885619	0.0220291	0.0220012	0.00862797	0.00810566	-0.0090012	-0.0118981	-0.0058242	-0.0073489	-0.009338	-0.0182212	-0.025422
132	0.0352189	0.0101447	0.0165234	0.0163822	0.0132367	0.0187184	0.018346	-0.0264939	-0.0089672	-0.0202566	-0.0223697	-0.0341245	-0.0126343	-0.0172966	-0.0203061	0.00735373	0.0113289	0.00540358	0.00279925	0.00679373	0.00839766	0.00984505	0.00373024	0.0050064	-0.0136206	-0.0098804	-0.0062768	-0.0033609	-0.0065059	-0.0057259	-0.0094049	-0.0041671	-0.0049046	0.00987852	0.0119229	0.00511533	0.00634104	0.00752744	0.0256178	0.0288877	0.00579592	0.00801617	-0.0080325	-0.0099953	-0.0052051	-0.0063844	-0.0081697	-0.0163474	-0.0245477
134	0.0314914	0.0108119	0.0227043	0.0195449	0.0137484	0.0280379	0.0161281	-0.0273755	-0.0092949	-0.0159474	-0.020024	-0.0373964	-0.0187044	-0.0212913	-0.0214334	0.00770763	0.00958375	0.00577538	0.00366921	0.00857146	0.00543905	0.0101323	0.00324284	0.0053632	-0.0084308	-0.0085757	-0.0053324	-0.0046128	-0.0059008	-0.0030496	-0.0081064	-0.0043212	-0.0050985	0.0123273	0.0130468	0.00391231	0.00633606	0.0100612	0.0282408	0.0317569	0.00723005	0.00837694	-0.0093236	-0.0102142	-0.0051591	-0.0049336	-0.0077367	-0.018103	-0.0210628
136	0.0381895	0.008519	0.0207807	0.0159865	0.0161604	0.0181584	0.0226839	-0.0284276	-0.0079872	-0.0240056	-0.0241772	-0.0298652	-0.0255754	-0.0231496	-0.0233126	0.00517417	0.00771168	0.00420034	0.00565455	0.00641013	0.00345676	0.00895446	0.0021566	0.00338023	-0.005941	-0.0067054	-0.0051624	-0.0053563	-0.0062113	-0.0030886	-0.0096098	-0.0024406	-0.0053399	0.00833111	0.0153503	0.00451175	0.00740964	0.00819518	0.0260172	0.0249083	0.00625055	0.0123194	-0.0093729	-0.0104137	-0.0078009	-0.0062002	-0.009202	-0.0173277	-0.0241244
138	0.0295143	0.00650417	0.0186602	0.0146596	0.0129864	0.020323	0.0206974	-0.0297886	-0.0098897	-0.0192338	-0.0220901	-0.029725	-0.0209383	-0.0208824	-0.0217926	0.00877613	0.00800027	0.00547159	0.00303294	0.00756881	0.00827277	0.00745964	0.00274985	0.00680472	-0.0078005	-0.0087008	-0.0059867	-0.0035674	-0.0042458	-0.0047631	-0.0080778	-0.0024577	-0.0072934	0.0109234	0.0130497	0.00403062	0.00609811	0.00763536	0.0271621	0.0283737	0.00708821	0.0110747	-0.0080558	-0.0100385	-0.0062106	-0.0075174	-0.0080216	-0.0148976	-0.0311904
140	0.0270139	0.00882491	0.0195793	0.0259558	0.0133074	0.0197528	0.0255482	-0.0221818	-0.0113928	-0.0196326	-0.0278556	-0.0419134	-0.0311906	-0.022426	-0.0252276	0.0103012	0.0069249	0.00544663	0.00392023	0.00858307	0.0044708	0.0082805	0.00253976	0.00541587	-0.0074258	-0.0104865	-0.0049184	-0.0037551	-0.0054778	-0.0043327	-0.009265	-0.0032132	-0.0038077	0.0101707	0.0102169	0.0060212	0.00622134	0.0115675	0.0253408	0.0257827	0.00844621	0.0105365	-0.0120548	-0.0107451	-0.0042765	-0.0060945	-0.0076417	-0.017667	-0.0227201
142	0.0374945	0.00880017	0.0158375	0.0162953	0.012414	0.016154	0.0275507	-0.0206082	-0.0121151	-0.0191582	-0.0249698	-0.0275707	-0.0300914	-0.0195018	-0.0220021	0.00934766	0.00807142	0.0053304	0.00753992	0.00611938	0.00319325	0.00948218	0.00335324	0.00655324	-0.0062514	-0.0094845	-0.005567	-0.0052461	-0.0062757	-0.0037548	-0.0085451	-0.0032566	-0.0058533	0.0104195	0.0107125	0.00586726	0.00743016	0.0129298	0.0202388	0.0185505	0.00681553	0.00647238	-0.0124434	-0.0121618	-0.003461	-0.0050373	-0.0065716	-0.0179815	-0.0237392
144	0.0226147	0.00744609	0.0222315	0.0157338	0.0165193	0.0176275	0.0261998	-0.0253038	-0.0091759	-0.0248765	-0.0217085	-0.0338885	-0.017222	-0.0201013	-0.0217538	0.0069852	0.00738157	0.00481561	0.00453942	0.00587536	0.0138438	0.00838933	0.00301169	0.0083978	-0.0066697	-0.0086388	-0.0046458	-0.0029818	-0.0046707	-0.0373971	-0.0070052	-0.0037756	-0.0065123	0.0104533	0.00981157	0.00432804	0.00569683	0.00808522	0.0226	0.0287644	0.00842319	0.0105831	-0.0099594	-0.0134447	-0.0053897	-0.0072989	-0.0084616	-0.0153717	-0.0233728
146	0.0325751	0.00549376	0.0199651	0.0149634	0.0177146	0.016473	0.0235161	-0.0210021	-0.0107914	-0.017662	-0.0329918	-0.0383037	-0.0155874	-0.0166487	-0.0218553	0.00639147	0.00789424	0.00590544	0.00263207	0.00582149	0.0042863	0.00723431	0.00228876	0.0064543	-0.0065132	-0.0078577	-0.0048021	-0.0030068	-0.0060369	-0.0041062	-0.0083139	-0.0035184	-0.0046831	0.00989855	0.00851415	0.00701758	0.00762111	0.0091601	0.0277747	0.0295454	0.00628526	0.0100437	-0.0078573	-0.0141085	-0.0051059	-0.0074765	-0.0075627	-0.0138154	-0.0254909
148	0.0360549	0.00628198	0.015447	0.0224056	0.0147619	0.022696	0.0316699	-0.0248864	-0.0107017	-0.0204744	-0.0246754	-0.0377121	-0.0172733	-0.0164515	-0.0217393	0.00441128	0.0072298	0.00437791	0.00402275	0.00725098	0.00442348	0.0061085	0.00277957	0.00435625	-0.0072663	-0.007922	-0.0059493	-0.0041231	-0.0058312	-0.0036904	-0.0082995	-0.0030988	-0.0058499	0.00804243	0.00807956	0.00360162	0.00750655	0.0072086	0.0264247	0.0248096	0.00739049	0.010058	-0.0070223	-0.0149717	-0.005897	-0.0050647	-0.0085038	-0.0133571	-0.0315919
150	0.0310721	0.00983402	0.0198794	0.0174838	0.0121298	0.0143393	0.032051	-0.0210333	-0.0103667	-0.0208445	-0.0230789	-0.0280216	-0.0127079	-0.0168684	-0.0189888	0.00528213	0.0087567	0.00534045	0.00402155	0.00565601	0.00435421	0.00739147	0.00333765	0.0205471	-0.0065988	-0.0086119	-0.0046915	-0.005428	-0.0072797	-0.0062856	-0.0072273	-0.0039689	-0.0127764	0.00918249	0.0137682	0.00428274	0.00471449	0.0088969	0.0178109	0.0245788	0.00618276	0.00610145	-0.0097236	-0.0110404	-0.0057683	-0.0063196	-0.0100947	-0.0125701	-0.0190961
152	0.0334216	0.00861545	0.0141723	0.020131	0.0130034	0.0113538	0.0310014	-0.0199195	-0.0076841	-0.0168227	-0.0270711	-0.0254202	-0.0169927	-0.0161831	-0.0185848	0.00665284	0.00761542	0.00599736	0.00198712	0.00621579	0.00521925	0.00787976	0.00291216	0.000639	-0.0056886	-0.0080891	-0.0054507	-0.0030243	-0.0074161	-0.0063858	-0.0062443	-0.0028821	-0.0030612	0.0087272	0.0116721	0.00579073	0.00303281	0.00879839	0.0179703	0.026668	0.00545101	0.00941108	-0.0102234	-0.0152372	-0.0049849	-0.0061041	-0.0071257	-0.0172024	-0.0232238
154	0.0345567	0.0100197	0.0186648	0.0195709	0.0109075	0.0182323	0.0320403	-0.0367081	-0.0093102	-0.0211957	-0.0273911	-0.0193021	-0.0171944	-0.0212583	-0.0217657	0.00332535	0.00780826	0.00499719	0.00315971	0.00461646	0.00482658	0.00828823	0.00325251	0.0131606	-0.0050902	-0.0107654	-0.0040743	-0.0026699	-0.0055181	-0.0048959	-0.0077193	-0.0025767	-0.0081063	0.00854176	0.00976022	0.00401715	0.00625953	0.00699422	0.0211196	0.0292264	0.0070384	0.00654823	-0.0097573	-0.0117929	-0.0052938	-0.0045312	-0.0058026	-0.0166897	-0.02677
156	0.0419862	0.00750463	0.0186873	0.0177418	0.0108809	0.0200864	0.0408597	-0.0322017	-0.0064124	-0.0242292	-0.0259648	-0.0281207	-0.0114719	-0.0215106	-0.0214159	0.00670507	0.009062	0.00602062	0.00455779	0.00580671	0.0168499	0.00669029	0.00262486	0.00413751	-0.0072775	-0.0103831	-0.0045647	-0.0033539	-0.0058101	-0.0116659	-0.007639	-0.0031456	-0.0044016	0.0132752	0.00876458	0.00458456	0.00607474	0.00804631	0.0133734	0.025929	0.00427999	0.00863268	-0.0356472	-0.0140001	-0.0043639	-0.0042245	-0.0063404	-0.0152551	-0.0244916
158	0.0400159	0.00927744	0.0231775	0.0138358	0.011555	0.019609	0.0317916	-0.0250007	-0.0056209	-0.0211936	-0.0210715	-0.0236404	-0.014164	-0.0167719	-0.018209	0.00402765	0.00819331	0.00428753	0.00465924	0.00662827	0.011309	0.00752101	0.00318	0.00407782	-0.0067271	-0.0102387	-0.0044568	-0.0052005	-0.0048798	-0.0170526	-0.006181	-0.0036631	-0.0027054	0.0307681	0.00955557	0.00419824	0.00641604	0.00624324	0.0198657	0.0205064	0.00623951	0.0112771	-0.0215733	-0.011203	-0.0048653	-0.0041823	-0.0068485	-0.0166296	-0.0277099
160	0.025049	0.00999908	0.0202379	0.0147498	0.0130781	0.0186118	0.0264411	-0.0306461	-0.0114064	-0.0221083	-0.0233768	-0.0228698	-0.0153869	-0.0181188	-0.020559	0.00481019	0.00937059	0.00436615	0.00448552	0.00741748	0.00298032	0.00778605	0.00411063	0.00377774	-0.0048116	-0.0094585	-0.0053611	-0.0034799	-0.0069181	-0.0033334	-0.0092459	-0.0036835	-0.0045782	0.00807309	0.00951315	0.0032732	0.00631458	0.00812345	0.0243469	0.0198776	0.00791176	0.00921791	-0.0087964	-0.0100257	-0.0048909	-0.0057668	-0.0081052	-0.0174907	-0.0222732
162	0.0269457	0.00748513	0.0145629	0.0148801	0.00924598	0.0133135	0.0270439	-0.0243962	-0.0066961	-0.0223367	-0.0222949	-0.0198408	-0.0166978	-0.0159497	-0.018316	0.00487165	0.00816141	0.00477053	0.00369352	0.0080438	0.00398512	0.0101041	0.00321757	0.0042685	-0.0061688	-0.0113437	-0.0050643	-0.004109	-0.0076696	-0.0049815	-0.0074622	-0.0025847	-0.0061888	0.0108007	0.017965	0.00514101	0.00557681	0.00838078	0.0248848	0.0234775	0.00795023	0.0102352	-0.0094575	-0.0183635	-0.0044584	-0.0065176	-0.0066137	-0.0161175	-0.0250993
164	0.0356881	0.00699621	0.0158398	0.0229154	0.00944509	0.0117932	0.0277901	-0.024168	-0.0058804	-0.0344647	-0.0247277	-0.0273973	-0.0125461	-0.0173407	-0.0209321	0.00467903	0.00745278	0.00482557	0.00379087	0.0052835	0.00767022	0.00857412	0.00313868	0.00546398	-0.0085083	-0.0090753	-0.0046428	-0.0028854	-0.0052613	-0.0063721	-0.0083725	-0.003705	-0.0055135	0.0107419	0.0129463	0.00420484	0.00933269	0.0083421	0.0212558	0.0335644	0.00672444	0.00855322	-0.0065872	-0.0132384	-0.0043518	-0.008617	-0.0084499	-0.0209742	-0.0326228
166	0.0319301	0.00701435	0.0211246	0.0193117	0.00686739	0.00760081	0.0274396	-0.0218592	-0.0086003	-0.0158111	-0.0216276	-0.0266282	-0.0212879	-0.0150373	-0.0186931	0.00446062	0.0106005	0.00548133	0.00516133	0.00565512	0.00777767	0.00872426	0.00278116	0.00500281	-0.0092233	-0.009245	-0.0050569	-0.0046052	-0.0060027	-0.0147421	-0.0079467	-0.0032807	-0.0052811	0.00847722	0.0139232	0.00346595	0.00967997	0.00752109	0.022976	0.0258661	0.00690066	0.00852667	-0.0082376	-0.0270415	-0.0042207	-0.0068373	-0.0078045	-0.0202282	-0.0235427
168	0.0308294	0.00940492	0.0183351	0.0205207	0.00937323	0.0115749	0.0218096	-0.0237554	-0.0108607	-0.0202664	-0.0191799	-0.0224262	-0.0131569	-0.0175895	-0.0181764	0.00431203	0.009011	0.00465082	0.00327003	0.00514623	0.0040597	0.00688604	0.00338014	0.0055252	-0.0062492	-0.007054	-0.005343	-0.0041111	-0.0056535	-0.0047184	-0.0059831	-0.0035233	-0.0046825	0.00853731	0.0147568	0.00407649	0.0066704	0.00872138	0.019979	0.0211304	0.00636649	0.00539812	-0.0065875	-0.0111651	-0.0035912	-0.0058135	-0.0064102	-0.0220065	-0.0340591
170	0.0301407	0.0108159	0.0193478	0.018554	0.00848245	0.0137821	0.0209857	-0.0235905	-0.0113394	-0.0231309	-0.0214893	-0.0191607	-0.0093064	-0.0208849	-0.0184146	0.00524093	0.0100572	0.00411488	0.00234477	0.00775773	0.00310547	0.00723408	0.0033394	0.00565016	-0.0065419	-0.0090105	-0.0045212	-0.0021342	-0.0079364	-0.0048169	-0.0058055	-0.0041042	-0.0039881	0.00881377	0.0150965	0.00509684	0.00689311	0.00767295	0.0255063	0.0323102	0.00658804	0.00631017	-0.0087007	-0.0060091	-0.0048336	-0.0049624	-0.0085953	-0.0140103	-0.0203593
172	0.0315609	0.00897365	0.0167543	0.018128	0.0126571	0.0107729	0.0227377	-0.0276683	-0.0062025	-0.0296864	-0.02146	-0.0207302	-0.0148987	-0.0212071	-0.0202648	0.00636886	0.00824714	0.0049464	0.00237855	0.00475996	0.003364	0.00873115	0.00302599	0.00690501	-0.0067495	-0.0061379	-0.0051647	-0.003812	-0.0068927	-0.0055207	-0.0074929	-0.0025838	-0.0067233	0.00835874	0.0154478	0.00364761	0.00600838	0.00680644	0.0316127	0.0281726	0.00726242	0.0095336	-0.0069803	-0.0069971	-0.0052843	-0.0040609	-0.0073855	-0.0179481	-0.0222591
174	0.0315154	0.0106219	0.0217142	0.0179817	0.00889506	0.00701051	0.0282635	-0.0300872	-0.0081987	-0.0171478	-0.0230445	-0.0223512	-0.0122181	-0.0165382	-0.0185122	0.0036693	0.00684321	0.00507243	0.00457709	0.00699237	0.00352542	0.00869374	0.00403116	0.00482408	-0.0070052	-0.007267	-0.0055032	-0.003667	-0.0070755	-0.004839	-0.0055189	-0.0033093	-0.0061005	0.00800836	0.0103892	0.004309	0.00769952	0.00759056	0.0197456	0.0247546	0.00650901	0.00871609	-0.0073773	-0.0097316	-0.0040253	-0.0068177	-0.0113983	-0.0173229	-0.0254567
176	0.0243246	0.0103381	0.0246933	0.0212319	0.0128622	0.0110623	0.0202462	-0.0319307	-0.0073857	-0.0181229	-0.0292011	-0.0180707	-0.0079983	-0.0150928	-0.0182574	0.00506132	0.00781306	0.00556911	0.00397434	0.00711747	0.00413839	0.0065613	0.00377173	0.00706233	-0.0054397	-0.0098268	-0.0062171	-0.0040749	-0.0068821	-0.0037254	-0.0064276	-0.0043829	-0.004731	0.00701801	0.0142309	0.00502986	0.00748426	0.0071785	0.0156777	0.0206127	0.00541881	0.00763659	-0.0067293	-0.0109105	-0.0037605	-0.0062897	-0.0085765	-0.0112951	-0.0252591
178	0.0343454	0.0102947	0.0165648	0.0152642	0.0116737	0.00666328	0.0157734	-0.0265974	-0.0071866	-0.0174556	-0.0233639	-0.0229925	-0.0095757	-0.0196812	-0.0181218	0.00412041	0.00644599	0.00455854	0.00282012	0.00888375	0.00395311	0.00491564	0.00264891	0.00407342	-0.0052873	-0.0083899	-0.0042277	-0.0030868	-0.0077667	-0.0035193	-0.0065584	-0.0026584	-0.0032953	0.00847978	0.0124031	0.00394091	0.00539929	0.00583578	0.0216225	0.0236617	0.00548633	0.00656098	-0.0075024	-0.013163	-0.0042833	-0.0051242	-0.0067998	-0.0145426	-0.0298081
180	0.022074	0.00672623	0.0182888	0.0175393	0.00989068	0.00797897	0.0227491	-0.0228304	-0.0051273	-0.0164191	-0.0316135	-0.0169908	-0.0082185	-0.0160146	-0.0167449	0.00264462	0.00971413	0.00354615	0.00371419	0.0057396	0.0033597	0.00538034	0.00255141	0.00626009	-0.0064362	-0.0109543	-0.0033099	-0.0031148	-0.0042721	-0.002925	-0.0051498	-0.0026985	-0.0056494	0.00686167	0.0125252	0.00302108	0.00468471	0.00682582	0.0247611	0.0249929	0.00523325	0.00584789	-0.0076898	-0.0134945	-0.0030148	-0.0057752	-0.0071925	-0.0157809	-0.0230955
182	0.0275963	0.00873552	0.020769	0.0203674	0.00851602	0.00766235	0.0206335	-0.0261161	-0.0056907	-0.020806	-0.0197254	-0.0149331	-0.0099036	-0.0138124	-0.0158553	0.0045761	0.00782519	0.00432226	0.00379592	0.00484067	0.00385853	0.00670021	0.0028615	0.00628089	-0.0056738	-0.0086339	-0.0041633	-0.0039327	-0.0055316	-0.0041019	-0.0079066	-0.0030601	-0.0043509	0.00387867	0.0128173	0.00433916	0.00368949	0.00598838	0.0235475	0.0229113	0.00542673	0.00584877	-0.0065708	-0.0093625	-0.0032352	-0.0052364	-0.0048079	-0.0134945	-0.0225589
184	0.0346113	0.00649582	0.0189375	0.0204217	0.00742617	0.0085854	0.0220695	-0.0183068	-0.0045116	-0.0149076	-0.0207191	-0.0160133	-0.0109695	-0.0174491	-0.0146967	0.00570998	0.0080135	0.0057597	0.00295619	0.00435025	0.00890517	0.00594852	0.0157806	0.00558593	-0.0045194	-0.0077918	-0.004263	-0.003275	-0.0053076	-0.0067462	-0.0077382	-0.0101296	-0.0040995	0.00765014	0.0125122	0.00457038	0.00803356	0.0104049	0.0195141	0.025862	0.00521484	0.00880372	-0.0081742	-0.008597	-0.0034529	-0.0060597	-0.0077588	-0.020313	-0.0211502
186	0.0294366	0.00698177	0.0261227	0.014502	0.00620665	0.00620974	0.030413	-0.0283245	-0.0062775	-0.023715	-0.0206444	-0.0210773	-0.0124853	-0.0195859	-0.0188729	0.00471072	0.0083149	0.00473466	0.00359906	0.00570245	0.00756052	0.00454565	0.00899892	0.00496459	-0.0035238	-0.0094005	-0.0051342	-0.0031483	-0.0048118	-0.0087585	-0.0085394	-0.0231711	-0.0050486	0.00843213	0.0135244	0.00278614	0.00521325	0.00706454	0.022727	0.0196127	0.00461038	0.00757646	-0.0070941	-0.0092929	-0.0036018	-0.0052293	-0.0055387	-0.0206705	-0.0288952
188	0.0266248	0.0095415	0.0222349	0.0251319	0.00680354	0.00553319	0.0297634	-0.0242742	-0.0057768	-0.0269731	-0.0188388	-0.0192286	-0.0117077	-0.0182639	-0.0178662	0.00334013	0.00613271	0.00350475	0.00386575	0.00531319	0.00454737	0.00622727	0.00275227	0.00386134	-0.0051483	-0.0079436	-0.0036287	-0.0035928	-0.0041052	-0.004343	-0.0070367	-0.0042962	-0.0060051	0.00980295	0.0114238	0.0032621	0.00487934	0.00865487	0.0216938	0.0236843	0.00400655	0.00827339	-0.0050927	-0.0091527	-0.0027289	-0.0047501	-0.0078543	-0.0174108	-0.0312698
190	0.0337027	0.00755503	0.024977	0.0163994	0.00855619	0.00801603	0.0278924	-0.0279553	-0.0055678	-0.0217827	-0.0192127	-0.0112807	-0.0104349	-0.0151345	-0.0159098	0.00421	0.00690967	0.00440048	0.00402859	0.00516295	0.00397318	0.00728328	0.00246533	0.00500619	-0.005118	-0.0088588	-0.0041918	-0.0035794	-0.0061017	-0.0046715	-0.006583	-0.0032388	-0.0045895	0.00891288	0.0102933	0.00303456	0.00524128	0.00948327	0.0171572	0.0260393	0.00438573	0.00758492	-0.0086043	-0.0119962	-0.0028301	-0.0032935	-0.0067041	-0.0157811	-0.025604
192	0.0326991	0.00528478	0.0210965	0.0154372	0.00751937	0.0108014	0.0259178	-0.0247851	-0.0078615	-0.0172066	-0.0265897	-0.0121403	-0.0087141	-0.014694	-0.0159987	0.00449577	0.00636611	0.00371989	0.00363841	0.0041643	0.00383539	0.00522695	0.002441	0.00448285	-0.004283	-0.0107182	-0.0043018	-0.0037289	-0.0068798	-0.004101	-0.0064004	-0.0031223	-0.0060023	0.008053	0.015003	0.00320562	0.00462575	0.00844378	0.0192544	0.0284054	0.00741672	0.00991677	-0.0047489	-0.008174	-0.0034551	-0.0048575	-0.0064693	-0.0183201	-0.0205515
194	0.0301995	0.00624947	0.0173933	0.0200805	0.010012	0.00688398	0.0250915	-0.02907	-0.0065712	-0.0132347	-0.0224356	-0.0172558	-0.0131808	-0.0213946	-0.0175918	0.00319134	0.00655904	0.00298042	0.00360227	0.00377997	0.00378976	0.00505151	0.00291929	0.00445135	-0.004477	-0.0093055	-0.0048037	-0.0036405	-0.0061758	-0.0033022	-0.0057467	-0.0034419	-0.0035414	0.00793268	0.00805653	0.00412934	0.00564788	0.00991546	0.0295475	0.0204131	0.00672779	0.00751073	-0.0081445	-0.0114546	-0.0036655	-0.0048641	-0.0076227	-0.0157669	-0.0256359
[truncated: 56 more columns]

## Sheet: Figure 4
Figure 4c: Fluorescence intensity distribution profile of integrin bata-1, paxillin, and actin cytoskeleton along the yellow line on merged image of panel
Distance	integrin β1	paxillin	actin
0	0.218481	0.104508	0.00688332
0.026	0.317169	0.178276	0.0065
0.052	0.31704	0.174373	0.00885145
0.078	0.266805	0.111518	0.00940583
0.104	0.279665	0.0565079	0.0221544
0.13	0.345198	0.0284262	0.0302784
0.156	0.430903	0.0191659	0.0281
0.182	0.407206	0.0132901	0.0178348
0.208	0.249266	0.00536085	0.0116913
0.234	0.12861	0.00012708	0.0103044
0.26	0.086235	0.00089961	0.0101457
0.286	0.0647278	0.00819009	0.0121798
0.312	0.0460659	0.0349876	0.0154689
0.338	0.0358166	0.0824928	0.0161696
0.364	0.0307106	0.136857	0.01625
0.39	0.0245759	0.186894	0.0146384
0.416	0.0272206	0.214568	0.0109391
0.442	0.031702	0.236285	0.00927393
0.468	0.0423181	0.327674	0.00688332
0.494	0.0731748	0.454692	0.0065
0.52	0.117221	0.532486	0.00885145
0.546	0.167513	0.571484	0.00940583
0.572	0.208562	0.5622	0.00935225
0.598	0.227648	0.506398	0.00956452
0.624	0.270994	0.423112	0.0125116
0.65	0.360774	0.337084	0.0138717
0.676	0.42192	0.268377	0.0112029
0.702	0.375579	0.214548	0.0146631
0.728	0.270479	0.18057	0.0205696
0.754	0.186613	0.167855	0.0301197
0.78	0.155499	0.164447	0.0419037
0.806	0.174602	0.166785	0.0441501
0.832	0.198003	0.18479	0.0417059
0.858	0.186688	0.198341	0.0402138
0.884	0.158218	0.189787	0.0391174
0.91	0.12986	0.161896	0.0351668
0.936	0.104805	0.129975	0.0352595
0.962	0.0881633	0.120266	0.0382849
0.988	0.0762063	0.128302	0.0413762
1.014	0.0816619	0.140459	0.0392885
1.04	0.0840143	0.143011	0.027624
1.066	0.070788	0.137416	0.0209261
1.092	0.0479943	0.13557	0.019671
1.118	0.0353754	0.153622	0.0185479
1.144	0.034384	0.184707	0.0164602
1.17	0.0292034	0.216347	0.0134493
1.196	0.0286533	0.252364	0.0103827
1.222	0.0302321	0.276072	0.0113884
1.248	0.0298109	0.282463	0.0116645
1.274	0.0415845	0.279844	0.0100674
1.3	0.0683467	0.283469	0.00953773
1.326	0.115825	0.280403	0.0109391
1.352	0.212989	0.262802	0.00903693
1.378	0.269304	0.254548	0.00567977
1.404	0.218206	0.266705	0.00764996
1.43	0.145287	0.282289	0.00705437
1.456	0.103023	0.305786	0.00669784
1.482	0.0972006	0.35192	0.00618262
1.508	0.127711	0.407143	0.00594562
1.534	0.1879	0.460949	0.00763554
1.56	0.249117	0.492636	0.0109783
1.586	0.295238	0.504983	0.0133957
1.612	0.330837	0.510471	0.0159841
1.638	0.287415	0.501896	0.0247305
1.664	0.226894	0.492271	0.0351544
1.69	0.229705	0.485476	0.0422747
1.716	0.316894	0.479837	0.0432784
1.742	0.493315	0.488991	0.0432
1.768	0.706854	0.517611	0.0682994
1.794	0.860481	0.622032	0.156626
1.82	0.907427	0.757602	0.435201
1.846	0.938983	0.871908	0.804085
1.872	0.968977	0.948676	0.99568
1.898	1.00081	0.97768	1
1.924	0.983579	1.00013	0.947343
1.95	0.940599	0.987071	0.899069
1.976	0.929138	0.952083	0.830928
2.002	0.915547	0.87851	0.849874
2.028	0.862464	0.764163	0.892993
Figure 4d: 12 hr time course Rac1 activity of HuH-7 cells with or without the treatment of FFFIKLLI (100 M)
	PBS						3FI
0.5	1.996	1.963	2.055	2.018	1.991	1.994	1.986	1.986	2.035	1.991	1.928
1	1.954	1.951	2.024	1.982	2.053	1.998	1.987	1.997	1.998	1.973	1.975
1.5	1.996	1.963	2.055	2.018	1.891	1.994	1.956	1.956	2.035	1.921	1.828
2	1.954	1.951	2.024	1.982	1.953	1.998	1.907	1.907	1.998	1.873	1.775
2.5	1.93	1.938	2.032	1.953	2.065	2.008	1.863	1.863	2.072	1.863	1.75
3	1.916	1.911	2.03	1.936	2.122	1.993	1.797	1.797	2.156	1.832	1.715
3.5	1.902	1.902	2.007	1.936	2.126	2.008	1.736	1.736	2.285	1.843	1.675
4	1.914	1.916	2.008	1.932	2.141	2.061	1.707	1.707	2.306	1.79	1.676
4.5	1.911	1.887	1.987	1.912	2.188	2.046	1.595	1.595	2.281	1.799	1.589
5	1.908	1.866	1.976	1.887	2.196	2.054	1.592	1.592	2.261	1.805	1.611
5.5	1.946	1.844	1.988	1.905	2.178	2.07	1.491	1.491	2.255	1.755	1.578
6	1.934	1.859	1.978	1.882	2.178	2.048	1.376	1.376	2.238	1.713	1.56
6.5	1.921	1.874	1.965	1.874	2.159	2.07	1.326	1.326	2.129	1.656	1.569
7	1.923	1.893	1.958	1.868	2.144	2.075	1.341	1.341	1.97	1.631	1.545
7.5	1.92	1.887	1.945	1.862	2.117	2.068	1.271	1.271	1.875	1.48	1.531
8	1.925	1.88	1.923	1.843	2.105	2.047	1.336	1.336	1.871	1.435	1.525
8.5	1.934	1.892	1.935	1.847	2.071	2.049	1.335	1.335	1.732	1.422	1.592
9	1.921	1.88	1.907	1.841	2.053	2.017	1.25	1.25	1.601	1.305	1.621
9.5	1.865	1.844	1.88	1.831	2.027	1.989	1.271	1.271	1.594	1.269	1.494
10	1.906	1.84	1.867	1.829	2	1.953	1.326	1.326	1.325	1.249	1.504
10.5	1.847	1.805	1.847	1.81	1.863	1.897	1.258	1.258	1.293	1.277	1.299
11	1.862	1.803	1.846	1.809	2.033	1.824	1.214	1.214	1.377	1.345	1.148
11.5	1.811	1.745	1.837	1.776	2.186	1.731	1.214	1.214	1.418	1.365	1.13
12	1.842	1.752	1.836	1.795	2.312	1.71	1.192	1.192	1.402	1.152	1.073

## Sheet: Figure 5
Figure 5b: mean velocity over time for protrusions and retractions of HuH-7 cells expressing pEGFPC1/GgVcL 1-258 with or without the treatment of FFFIKLLI for 12 hr.
		Ctrl																		FFFIKLLI
Time		Mean Protrusion Velocity (¬µm/min)									Mean Retraction Velocity (¬µm/min)									Mean Protrusion Velocity (¬µm/min)												Mean Retraction Velocity (¬µm/min)
																				0	0	0	0	0	0	0	0	0	0	0	0	0	0	0	0	0	0	0	0	0	0	0	0
2		0.0836401	0.0383022	0.0590392	0.0334426	0.0846737	0.0669222	0.110951	0.072272	0.0368705	-0.0736401	-0.0507245	-0.0781573	-0.0508832	-0.0875097	-0.0550658	-0.0426034	-0.078051	-0.0286813	0.0129871	0.0123311	0.00774332	0.0159432	0.00578773	0.0078968	0.00512123	0.0292798	0.00802633	0.00768431	0.0105606	0.0112147	-0.0088788	-0.0130971	-0.0114299	-0.0107763	-0.0100828	-0.0198153	-0.0121423	-0.0071713	-0.0126047	-0.0059364	-0.0165603	-0.008664
4		0.0753614	0.0447234	0.054915	0.0298435	0.0498545	0.0136916	0.117166	0.0478556	0.0425167	-0.0753614	-0.0583902	-0.0593064	-0.033753	-0.0569301	-0.0258688	-0.0818151	-0.0155785	-0.0568655	0.00890165	0.0123674	0.0111034	0.0181245	0.00539342	0.00860002	0.00459391	0.022979	0.00414249	0.00612734	0.00929333	0.0101479	-0.0111642	-0.0124365	-0.0114299	-0.0124731	-0.0099646	-0.0157731	-0.0153367	-0.0094158	-0.012092	-0.0061611	-0.0607193	-0.0061551
6		0.0777663	0.0340348	0.0455278	0.0425414	0.0710437	0.00691269	0.0676315	0.0381613	0.0397899	-0.0371044	-0.0310898	-0.0540366	-0.0377687	-0.0793481	-0.0166669	-0.0460277	-0.0201162	-0.0168777	0.00816402	0.0149432	0.00991721	0.0232423	0.00633446	0.00556596	0.00564588	0.0362241	0.00333937	0.00926888	0.0134515	0.0123724	-0.0139048	-0.0129618	-0.0156083	-0.0147375	-0.0136894	-0.0094886	-0.0084511	-0.0051228	-0.0101281	-0.0065596	-0.0222054	-0.0062539
8		0.0836401	0.036505	0.0429085	0.0419947	0.0543032	0.0449035	0.0565811	0.0307318	0.0468258	-0.0475781	-0.029691	-0.0405578	-0.0310348	-0.0480952	-0.0401814	-0.034157	-0.0129312	-0.0357165	0.00958534	0.023501	0.00815573	0.0198753	0.00826066	0.01225	0.00567184	0.0211802	0.00349821	0.00805842	0.00996755	0.0118186	-0.0130702	-0.0098991	-0.0112275	-0.0156562	-0.0114742	-0.0119625	-0.0115679	-0.0065043	-0.0077363	-0.0053102	-0.0357662	-0.0068971
10		0.0753614	0.046644	0.0496395	0.0436432	0.0436145	0.0311995	0.0700379	0.0354758	0.043941	-0.0233532	-0.0400396	-0.047051	-0.029999	-0.028444	-0.019949	-0.0426041	-0.0135302	-0.0623515	0.00730629	0.0217399	0.0115356	0.014848	0.00701088	0.0113988	0.00542968	0.0207365	0.00367279	0.00585353	0.00895395	0.0107714	-0.008699	-0.0094799	-0.0123495	-0.0127109	-0.0179451	-0.0093861	-0.0112777	-0.0067448	-0.0125961	-0.0055112	-0.0212036	-0.006949
12		0.0777663	0.0455995	0.0450451	0.0375519	0.0542649	0.0295723	0.0934999	0.0301887	0.0442131	-0.0335323	-0.0317508	-0.0524443	-0.0254471	-0.05209	-0.0399557	-0.0640106	-0.0200345	-0.0203834	0.00566655	0.0221442	0.0101201	0.0122601	0.00993931	0.00824735	0.00429572	0.0290712	0.00511307	0.00605285	0.00798942	0.0109909	-0.0103466	-0.0082561	-0.0111367	-0.0125293	-0.0158831	-0.009566	-0.0101888	-0.0071072	-0.0050559	-0.0046825	-0.0357138	-0.0066791
14		0.0953	0.0383926	0.0569172	0.028074	0.066735	0.0342052	0.0265094	0.0409387	0.0361163	-0.0553511	-0.0402346	-0.0518855	-0.0341076	-0.0395429	-0.0216827	-0.018948	-0.0240141	-0.019874	0.00396832	0.0303789	0.0100143	0.0108259	0.00718247	0.0140023	0.00391297	0.017961	0.00326	0.00445634	0.00787417	0.0103488	-0.005769	-0.0069206	-0.0114553	-0.0124217	-0.0152571	-0.0109868	-0.0105335	-0.0060771	-0.0086827	-0.0047186	-0.0298568	-0.0060108
16		0.101138	0.0360119	0.0413321	0.0379459	0.0599804	0.0399054	0.11235	0.0453942	0.0276541	-0.0293266	-0.052487	-0.0508656	-0.0356561	-0.0372866	-0.0354223	-0.0611544	-0.0112167	-0.0569238	0.00572	0.0241698	0.00739185	0.0109363	0.00683174	0.00761901	0.00496753	0.0259948	0.00409068	0.00546276	0.01007	0.0102956	-0.0059046	-0.0099919	-0.0106577	-0.0109359	-0.0161428	-0.0118618	-0.0089652	-0.0066062	-0.0053664	-0.00367	-0.0245955	-0.0041669
18		0.0824278	0.0401351	0.0515145	0.0335979	0.0645641	0.0335111	0.0461233	0.0414386	0.0316511	-0.0304323	-0.0208218	-0.0853962	-0.0311908	-0.0431624	-0.0230924	-0.060608	-0.015853	-0.0741259	0.0083289	0.0190041	0.00843909	0.0174429	0.00795889	0.0121767	0.004884	0.0381064	0.00388566	0.0061316	0.0116797	0.0125489	-0.0069668	-0.0056064	-0.009837	-0.009159	-0.0131191	-0.011353	-0.0067697	-0.005508	-0.0067475	-0.0051028	-0.0241356	-0.0042189
20		0.0870486	0.0320669	0.0466142	0.036285	0.0553641	0.0398758	0.0284853	0.0447528	0.0512811	-0.0334189	-0.0299831	-0.0638492	-0.0387835	-0.0463098	-0.0184573	-0.0535083	-0.0417895	-0.0189445	0.00754494	0.0211786	0.00575986	0.014869	0.00877277	0.0095471	0.00413157	0.0232058	0.00407141	0.00573293	0.00788326	0.0102452	-0.0062478	-0.0075731	-0.0089715	-0.008	-0.0190849	-0.0086614	-0.0069327	-0.0061578	-0.0083549	-0.0061284	-0.0215183	-0.0058667
22		0.0943236	0.0490898	0.0431769	0.0321207	0.0571228	0.0311436	0.0455981	0.014418	0.0378801	-0.0245805	-0.0544509	-0.0543462	-0.0280605	-0.0589475	-0.0159517	-0.0468755	-0.0932508	-0.0283527	0.00677657	0.0180886	0.00913107	0.00825176	0.00759187	0.00945854	0.00493066	0.01768	0.00561372	0.00727127	0.0140036	0.00989069	-0.006295	-0.0094084	-0.0095024	-0.0078272	-0.0225326	-0.0052659	-0.0097908	-0.0079201	-0.0065739	-0.0055592	-0.0248509	-0.0057751
24		0.0583035	0.0563279	0.0603868	0.0232763	0.0522738	0.0385848	0.0395466	0.0627645	0.0293631	-0.0259398	-0.0401483	-0.0565291	-0.0284517	-0.0572695	-0.0227379	-0.0276779	-0.0822277	-0.0323295	0.006832	0.0168842	0.0102777	0.00928226	0.00917442	0.00897122	0.00509644	0.0253182	0.00613793	0.00604484	0.00799518	0.0101831	-0.0059203	-0.0092327	-0.0101636	-0.0061018	-0.0167415	-0.0065149	-0.00762	-0.0065241	-0.0112902	-0.004993	-0.0185537	-0.0048174
26		0.0774937	0.0383351	0.0530733	0.0261788	0.0629136	0.0378034	0.0379693	0.0305566	0.0227201	-0.0375052	-0.029754	-0.0527045	-0.0408236	-0.0440062	-0.0197123	-0.0288996	-0.0146543	-0.0443143	0.00730043	0.0194021	0.00614142	0.0112053	0.0085349	0.00696281	0.00337224	0.0134821	0.00413018	0.0059811	0.0115388	0.00891376	-0.0058201	-0.010911	-0.0089372	-0.0057444	-0.0137128	-0.0065444	-0.0103347	-0.0079585	-0.0062819	-0.0041963	-0.0314172	-0.0051533
28		0.0758965	0.036121	0.0594261	0.0348173	0.0510821	0.0322802	0.131868	0.041668	0.0269314	-0.0264589	-0.0387039	-0.0663037	-0.0423567	-0.0523662	-0.0248838	-0.0569866	-0.0297858	-0.0629498	0.00441477	0.0166678	0.00708124	0.00854155	0.00687132	0.00686863	0.00372107	0.0174707	0.00568305	0.00520653	0.0132758	0.00870931	-0.0072061	-0.0112158	-0.009825	-0.005506	-0.0162523	-0.0070277	-0.0107154	-0.0092879	-0.0068714	-0.0039809	-0.0227962	-0.0044629
30		0.0778684	0.0406338	0.0612502	0.036473	0.0515657	0.0362003	0.0747362	0.0433238	0.0499165	-0.0351761	-0.0244629	-0.0524705	-0.0413995	-0.0228338	-0.0283966	-0.0811464	-0.0542988	-0.0674	0.00535169	0.0180434	0.00833857	0.0161299	0.00554783	0.00844298	0.0038156	0.0198164	0.00463969	0.00576928	0.011233	0.00973894	-0.0053856	-0.0103892	-0.0095748	-0.0060348	-0.0195465	-0.0097542	-0.0077298	-0.0105358	-0.0090215	-0.0050192	-0.0196962	-0.0043638
32		0.0805378	0.0349771	0.0484505	0.0255416	0.0534545	0.0320841	0.0565915	0.0633072	0.0457138	-0.0262824	-0.0212543	-0.0606229	-0.0280886	-0.0255946	-0.0166763	-0.0587854	-0.101258	-0.0553016	0.00628096	0.0194531	0.0116382	0.0104881	0.00693815	0.00854355	0.00513196	0.0188901	0.00419288	0.0103889	0.0114433	0.0103081	-0.0078261	-0.0071094	-0.0097706	-0.0064605	-0.0160961	-0.010673	-0.0080137	-0.0081267	-0.0053508	-0.0033806	-0.0196961	-0.0041732
34		0.0831933	0.0361739	0.0501507	0.0272088	0.0432968	0.0358619	0.0837905	0.0545958	0.0391697	-0.03203	-0.0240918	-0.0638752	-0.0378943	-0.021299	-0.0211593	-0.165767	-0.0294931	-0.0610383	0.00855008	0.0153278	0.00837498	0.00772248	0.009481	0.0139872	0.00459582	0.0289447	0.00487672	0.00837313	0.0123539	0.0111444	-0.0050788	-0.0113969	-0.0088096	-0.0081737	-0.0164367	-0.008507	-0.0094762	-0.0074725	-0.0056962	-0.0033552	-0.0224537	-0.0036644
36		0.0776163	0.0347984	0.0451594	0.0291765	0.0528499	0.0327639	0.0199177	0.0533452	0.0521878	-0.0397643	-0.0353135	-0.0438573	-0.0288806	-0.0208439	-0.0239744	-0.0320911	-0.0358053	-0.0295483	0.0067908	0.0260122	0.0104396	0.0096749	0.00655887	0.0108614	0.00437712	0.0224028	0.00398063	0.00605427	0.00966214	0.0106195	-0.0063924	-0.0068479	-0.0092465	-0.0076715	-0.0262281	-0.0072181	-0.0080123	-0.0071609	-0.0083385	-0.004075	-0.0189175	-0.0029407
38		0.0734698	0.0379294	0.0354947	0.026146	0.044364	0.0280339	0.134936	0.0423672	0.0316731	-0.0419028	-0.0465825	-0.0477668	-0.0341957	-0.0302625	-0.024603	-0.086887	-0.059856	-0.0482635	0.00649783	0.0153241	0.00925271	0.00962819	0.00804188	0.0126613	0.00623514	0.0221693	0.00410865	0.00891192	0.0134838	0.0105741	-0.007029	-0.0062337	-0.0094366	-0.006704	-0.0123587	-0.0059029	-0.0116347	-0.00664	-0.0092395	-0.0046036	-0.0185	-0.0043659
40		0.0733637	0.0438614	0.041277	0.0290086	0.0423892	0.0259744	0.0794803	0.053307	0.036993	-0.0329836	-0.0330003	-0.0488671	-0.0283791	-0.0279226	-0.0223008	-0.0560193	-0.0488454	-0.0268683	0.00601483	0.0222065	0.00659816	0.00968607	0.00980755	0.0153006	0.00530526	0.0216926	0.00461472	0.00622358	0.0105498	0.0107273	-0.0058419	-0.0065796	-0.0084738	-0.0098171	-0.0368841	-0.0072206	-0.0142331	-0.0085845	-0.006703	-0.0044011	-0.0150359	-0.0038838
42		0.0723746	0.0334789	0.0552057	0.029425	0.0478806	0.0323356	0.0559961	0.055742	0.0498182	-0.0230114	-0.0288496	-0.0506086	-0.032891	-0.0290406	-0.0160679	-0.0861584	-0.0609679	-0.049825	0.00640345	0.019334	0.00749453	0.0124236	0.00751248	0.00978275	0.00499168	0.0209549	0.00366931	0.00769618	0.0181211	0.0107622	-0.0099532	-0.0109818	-0.010835	-0.0061442	-0.0166278	-0.0120573	-0.0118696	-0.0089909	-0.0083547	-0.0046359	-0.0191028	-0.0046333
44		0.0530422	0.0637114	0.0504777	0.0299299	0.053102	0.0345488	0.0312304	0.0631026	0.0334645	-0.0214821	-0.0433581	-0.0727064	-0.0226581	-0.0452279	-0.0282062	-0.0858613	-0.0473808	-0.0360738	0.00609492	0.0172876	0.00798933	0.00669699	0.00623092	0.0121903	0.00334197	0.0191957	0.00435444	0.00675924	0.0145093	0.0095137	-0.0067289	-0.0146131	-0.0103047	-0.0060846	-0.0186154	-0.0076809	-0.0115665	-0.0078536	-0.0127327	-0.0029055	-0.0186329	-0.0054147
46		0.0545286	0.0421214	0.0593161	0.0348516	0.0563651	0.029721	0.0353668	0.0559771	0.0312171	-0.0373973	-0.0386306	-0.054705	-0.0333926	-0.033539	-0.0282433	-0.0251175	-0.0252375	-0.0325297	0.00674691	0.0152844	0.00731468	0.00684815	0.00697686	0.0152077	0.00405699	0.0152415	0.00293496	0.00692771	0.011772	0.00902836	-0.0060414	-0.01029	-0.0102572	-0.0059256	-0.0196676	-0.0099067	-0.0098751	-0.006198	-0.010299	-0.0036569	-0.015904	-0.004499
48		0.059648	0.0226122	0.0486693	0.03543	0.0577739	0.0279385	0.0289076	0.0555231	0.0427564	-0.0403325	-0.0268058	-0.0490764	-0.0253783	-0.0294813	-0.0160832	-0.0312616	-0.0350325	-0.0364042	0.00750245	0.0161315	0.00862796	0.0065663	0.00823019	0.0137519	0.00462493	0.0223471	0.00464168	0.00910326	0.00951411	0.0100947	-0.0063178	-0.0100109	-0.0092966	-0.0062659	-0.0206497	-0.0081041	-0.0095323	-0.0066439	-0.0082821	-0.0025997	-0.0217025	-0.0055763
50		0.0544053	0.0541487	0.0470138	0.0296304	0.0367168	0.0335094	0.0949723	0.0338147	0.0531314	-0.0297955	-0.0300893	-0.0511925	-0.0240013	-0.02842	-0.0251788	-0.058559	-0.0297057	-0.0441263	0.00773234	0.0152199	0.00817934	0.00978808	0.00743577	0.0100482	0.00531598	0.0228642	0.00421006	0.00765731	0.0116889	0.0100127	-0.0052918	-0.0103673	-0.0096077	-0.006802	-0.0108599	-0.0104556	-0.0095419	-0.0072206	-0.00742	-0.0048316	-0.018379	-0.0068032
52		0.0514343	0.0306077	0.0596238	0.0359479	0.0446916	0.0392398	0.00965352	0.0474382	0.0401524	-0.025476	-0.0289684	-0.0635598	-0.0244053	-0.0254073	-0.0223385	-0.0236491	-0.0249987	-0.0602718	0.00494208	0.0159518	0.0152141	0.00710703	0.00612755	0.0139257	0.00448013	0.019065	0.00261486	0.00633806	0.00784077	0.00941883	-0.0078314	-0.0075411	-0.0089066	-0.0063961	-0.0169172	-0.0092368	-0.0067964	-0.0058119	-0.0086433	-0.0055465	-0.0178003	-0.0066216
54		0.0424967	0.0351351	0.0501834	0.0346473	0.0388635	0.0376801	0.0226919	0.0542191	0.0399684	-0.0354347	-0.0445344	-0.0544133	-0.0273884	-0.0303966	-0.0291637	-0.0097066	-0.0230336	-0.0564432	0.0050428	0.0168901	0.00806898	0.01066	0.00691335	0.012814	0.00350207	0.0190219	0.00440141	0.00748372	0.0105503	0.00957715	-0.0077607	-0.0101157	-0.009013	-0.0056951	-0.0133339	-0.008415	-0.0077621	-0.0072262	-0.010911	-0.0045679	-0.0239673	-0.0057065
56		0.0524709	0.0314074	0.037785	0.0351729	0.0479163	0.0413872	0.0638315	0.0560659	0.0572711	-0.032217	-0.0339761	-0.0505138	-0.0381584	-0.0356035	-0.0263169	-0.0764307	-0.0330186	-0.0817072	0.00587455	0.0200712	0.00925078	0.0103396	0.00615841	0.0157489	0.00350284	0.019997	0.00615476	0.00716726	0.00942219	0.0103352	-0.0061281	-0.0060643	-0.0095874	-0.0044059	-0.0196315	-0.0104328	-0.0052194	-0.0054041	-0.008583	-0.0037722	-0.0253361	-0.0047368
58		0.049977	0.0407554	0.0438152	0.0406821	0.0504706	0.0295028	0.03498	0.0410406	0.0321869	-0.0342108	-0.0300683	-0.0628357	-0.0234616	-0.0363747	-0.0248155	-0.0246251	-0.0220074	-0.0636022	0.00572126	0.0211542	0.0108477	0.0107854	0.00433953	0.016475	0.00365614	0.0192129	0.00374849	0.00769924	0.00985014	0.0103173	-0.006042	-0.0092462	-0.0090649	-0.0090257	-0.0198964	-0.0097679	-0.0081953	-0.0050454	-0.0098385	-0.0047828	-0.0134273	-0.0049483
60		0.0807324	0.0339638	0.0465669	0.0361239	0.0477416	0.0362028	0.0471362	0.0441839	0.0303986	-0.0463103	-0.0279863	-0.0651482	-0.0334049	-0.0360224	-0.0297214	-0.0499467	-0.0337095	-0.066519	0.00585132	0.0178378	0.00917855	0.0096356	0.00622643	0.0133631	0.00512687	0.0239309	0.00276023	0.00591847	0.0149566	0.0104351	-0.005121	-0.0133842	-0.0091105	-0.0079433	-0.0134589	-0.0089318	-0.0079912	-0.006574	-0.0069994	-0.0046154	-0.0163076	-0.004512
62		0.0450778	0.0242237	0.0520679	0.0253696	0.057067	0.0396019	0.0177519	0.0437591	0.0438363	-0.0361759	-0.0222706	-0.0519417	-0.0447589	-0.023601	-0.0242782	-0.0202392	-0.0205111	-0.0625558	0.00736262	0.0165402	0.0114313	0.00749435	0.00630622	0.0135362	0.00339462	0.0191274	0.00379399	0.00682121	0.00970426	0.00959203	-0.0048342	-0.0083567	-0.0087126	-0.0085596	-0.0117739	-0.006382	-0.0060157	-0.0053578	-0.0093103	-0.0041129	-0.0176248	-0.0048163
64		0.0395427	0.0364825	0.0374279	0.0360363	0.0381647	0.0321581	0.050972	0.0571443	0.0412628	-0.0408765	-0.0402021	-0.048983	-0.0393085	-0.0242132	-0.0274234	-0.0345309	-0.0212511	-0.0719855	0.00718384	0.0135812	0.0111009	0.00974659	0.0093729	0.0128954	0.00260248	0.0219257	0.00350889	0.00785747	0.0124507	0.0102024	-0.0054995	-0.0070546	-0.0079222	-0.0075337	-0.0132234	-0.0070981	-0.0082314	-0.0055349	-0.0091962	-0.00364	-0.0185236	-0.0029266
66		0.0393773	0.035406	0.0353173	0.0378537	0.056807	0.03421	0.0259972	0.0418849	0.0348525	-0.0211336	-0.026949	-0.0572676	-0.0371904	-0.0535026	-0.0244329	-0.0261306	-0.0179865	-0.0384231	0.00775307	0.0238098	0.0123189	0.00804742	0.00961833	0.0102082	0.0028231	0.0216677	0.00422334	0.00697189	0.0102735	0.0107014	-0.0065471	-0.0108049	-0.008042	-0.0045284	-0.020504	-0.0095857	-0.0093239	-0.0071457	-0.006682	-0.0032579	-0.0184776	-0.0034765
68		0.0395797	0.0393814	0.0212733	0.0234226	0.0471944	0.0304059	0.0250889	0.0258166	0.0434553	-0.0214416	-0.026536	-0.0570128	-0.0359819	-0.035035	-0.0339981	-0.0168215	-0.0267032	-0.0444735	0.00815393	0.0134287	0.00869183	0.00548733	0.00914272	0.00705056	0.00357975	0.0183857	0.00524458	0.00892107	0.00841482	0.00877281	-0.0078539	-0.0083853	-0.0091212	-0.0044445	-0.0143538	-0.0081827	-0.0075036	-0.006717	-0.007833	-0.004079	-0.0149964	-0.0042358
70		0.0348888	0.0492356	0.0368845	0.0300377	0.0402428	0.0404088	0.0419569	0.0313607	0.0485945	-0.0358514	-0.0249078	-0.0535521	-0.0278938	-0.0340853	-0.0282359	-0.024687	-0.0153881	-0.0367201	0.0061616	0.0193768	0.00744448	0.00396565	0.00481828	0.00459266	0.00342766	0.0233298	0.00537853	0.00868066	0.00859237	0.00870623	-0.0076324	-0.0141073	-0.0080532	-0.0071549	-0.0139966	-0.0138466	-0.0068799	-0.0050857	-0.0105255	-0.0043756	-0.0221485	-0.0046687
72		0.0330756	0.0277938	0.0277981	0.0256778	0.042328	0.0288369	0.0233458	0.0333904	0.0334724	-0.0265981	-0.027401	-0.0501944	-0.0230295	-0.0561109	-0.0255193	-0.0217379	-0.0196827	-0.0413722	0.00733058	0.0146797	0.00971622	0.0116979	0.00748133	0.0110337	0.00356159	0.0201571	0.00448638	0.00720311	0.0111355	0.0098621	-0.0075065	-0.0119042	-0.0100383	-0.008577	-0.0195636	-0.0103695	-0.0071834	-0.0062218	-0.0108605	-0.0040001	-0.0098626	-0.0030561
74		0.0385851	0.0333815	0.0470218	0.0298015	0.0418899	0.0337559	0.0249931	0.0352765	0.0312685	-0.0379602	-0.0342739	-0.0331359	-0.0246545	-0.0314008	-0.0263249	-0.0228554	-0.0189263	-0.0512177	0.00641749	0.0137806	0.0111295	0.00540301	0.0047366	0.0111057	0.00384534	0.0169516	0.0039553	0.00635096	0.00946107	0.00846702	-0.0062625	-0.0111748	-0.0090096	-0.0061923	-0.0143693	-0.0076882	-0.0097615	-0.0054928	-0.0113525	-0.0036838	-0.012205	-0.0035227
76		0.0289865	0.0508426	0.0707826	0.0304662	0.0286088	0.0490294	0.0195669	0.0340051	0.0315896	-0.030976	-0.0251838	-0.0436699	-0.0405475	-0.0261937	-0.0376531	-0.026832	-0.0246235	-0.0314341	0.00480041	0.0144254	0.00993897	0.0136504	0.00469894	0.0122071	0.00307004	0.0109119	0.00452568	0.00652548	0.00726669	0.00836554	-0.0059907	-0.0105576	-0.0083369	-0.0056418	-0.0167728	-0.0086513	-0.0118469	-0.0072257	-0.0094408	-0.0037117	-0.0166549	-0.0047662
78		0.0434231	0.0334433	0.0719946	0.0280267	0.0321493	0.0240666	0.0413783	0.0291533	0.0364144	-0.0234267	-0.0207886	-0.03941	-0.0317111	-0.0293417	-0.0318933	-0.0255057	-0.0259998	-0.0604048	0.0066656	0.0122351	0.0101981	0.00920904	0.00678517	0.00973382	0.0038438	0.013745	0.00507807	0.00734845	0.00631588	0.00828709	-0.0074563	-0.013499	-0.0092055	-0.0068904	-0.0141462	-0.0085355	-0.0080832	-0.0075492	-0.006257	-0.0041883	-0.0214911	-0.0048498
80		0.023872	0.0359557	0.0553736	0.0257683	0.0304951	0.0260613	0.0435689	0.0264344	0.0335268	-0.024879	-0.0220576	-0.0434142	-0.0321406	-0.0218012	-0.0251851	-0.0466526	-0.0258864	-0.0302827	0.00648914	0.0179953	0.00907762	0.00707365	0.00722907	0.0131194	0.00262711	0.0177996	0.00618314	0.006719	0.0096087	0.00944743	-0.0067424	-0.0082015	-0.0093587	-0.0075452	-0.0140903	-0.0072825	-0.0105514	-0.0057338	-0.0120243	-0.0040881	-0.0162321	-0.0048995
82		0.0315186	0.0313454	0.0496079	0.0225072	0.0469744	0.0379104	0.0220124	0.0266214	0.0515632	-0.0267093	-0.0235741	-0.0634973	-0.0320853	-0.029331	-0.023825	-0.0149112	-0.0206124	-0.0434527	0.00519768	0.0164702	0.00999981	0.0107485	0.00763244	0.00963806	0.00254717	0.0172459	0.00441771	0.00682839	0.0075619	0.00893525	-0.0071916	-0.0108544	-0.0088537	-0.0069781	-0.0170846	-0.0123111	-0.010643	-0.0061304	-0.0083726	-0.0038245	-0.0216931	-0.0040304
84		0.0400195	0.0357047	0.0376907	0.0301149	0.0337511	0.0302856	0.0340805	0.0250119	0.0329161	-0.0161676	-0.0155597	-0.071654	-0.0376558	-0.0365113	-0.0169739	-0.0227132	-0.0153378	-0.0514932	0.00494536	0.0147647	0.00652327	0.0103139	0.00647651	0.00678073	0.00302503	0.0221188	0.0040171	0.00629901	0.00620534	0.00831543	-0.0065128	-0.0083173	-0.0099195	-0.0094234	-0.0139921	-0.0092845	-0.0090839	-0.0062832	-0.0063482	-0.0039429	-0.0155441	-0.0045915
86		0.0411437	0.0502037	0.0476497	0.0315725	0.0361186	0.0225299	0.0230836	0.0233823	0.0284188	-0.015385	-0.0187042	-0.0628428	-0.0450949	-0.0269504	-0.0273697	-0.0108521	-0.0131737	-0.035488	0.00449354	0.010347	0.00801821	0.00791583	0.00810249	0.010211	0.00376706	0.0214773	0.00560011	0.00677875	0.011162	0.00889757	-0.0058388	-0.0068323	-0.008484	-0.0071212	-0.0160466	-0.0105933	-0.0084591	-0.007348	-0.0121405	-0.0032324	-0.0129151	-0.0065139
88		0.0614507	0.0389636	0.0445937	0.0244566	0.0296931	0.0366802	0.016902	0.0282355	0.0330109	-0.0214685	-0.0461741	-0.0454042	-0.0310227	-0.0231632	-0.0251445	-0.017886	-0.0151529	-0.041215	0.00575518	0.0138284	0.00772989	0.010277	0.00987669	0.0118817	0.00307772	0.01924	0.00479622	0.00793499	0.0103757	0.00952488	-0.0065321	-0.0060513	-0.0088219	-0.0053964	-0.0098588	-0.009327	-0.0095576	-0.006283	-0.0123646	-0.0033745	-0.0114063	-0.0032285
90		0.0571245	0.0412043	0.0402692	0.0191635	0.0403351	0.0317176	0.0266935	0.0249913	0.0378298	-0.0293873	-0.0264044	-0.0591213	-0.0248643	-0.0285353	-0.0290027	-0.0182653	-0.0181509	-0.0488998	0.00534288	0.0143731	0.0097659	0.00608493	0.00847692	0.019346	0.00327669	0.0112948	0.00590058	0.00987091	0.0111014	0.00953037	-0.0065064	-0.0122625	-0.00758	-0.00675	-0.0120878	-0.0134195	-0.0073242	-0.0041797	-0.0144641	-0.0026638	-0.0227085	-0.0035281
92		0.0377958	0.0319512	0.035376	0.0317134	0.0438781	0.0318093	0.0230086	0.0285393	0.0415278	-0.0307624	-0.0374669	-0.0608335	-0.0292613	-0.0242534	-0.0286033	-0.0168578	-0.0114672	-0.0571018	0.00606117	0.0154787	0.0142334	0.00760384	0.00589377	0.0151098	0.00383568	0.0168777	0.00455865	0.00846369	0.00763764	0.00961401	-0.0070291	-0.0110743	-0.0096268	-0.0048571	-0.0156933	-0.0129515	-0.005891	-0.0071967	-0.0127139	-0.0029849	-0.0141002	-0.0054951
94		0.0400002	0.0344283	0.0497027	0.0231952	0.0350798	0.0322926	0.0199521	0.0338072	0.0514157	-0.0246694	-0.0302989	-0.0525645	-0.03636	-0.0261062	-0.0309301	-0.0146922	-0.0148093	-0.0545067	0.00940918	0.0139193	0.0120401	0.00795945	0.00981355	0.015052	0.00346413	0.021314	0.00591308	0.00568518	0.00968823	0.0103871	-0.0055737	-0.007597	-0.0090897	-0.0057207	-0.0186296	-0.0125864	-0.0072504	-0.0075359	-0.0160237	-0.003489	-0.021094	-0.0040624
96		0.023643	0.0231488	0.0554083	0.0269515	0.0408179	0.0269186	0.0248696	0.0320119	0.051888	-0.0214413	-0.0188152	-0.0681945	-0.0383119	-0.0237365	-0.0238527	-0.0178808	-0.0158687	-0.0412955	0.0093604	0.0200529	0.00833248	0.0081735	0.00665907	0.0119382	0.00403513	0.0156377	0.00416222	0.00503288	0.00999543	0.00939817	-0.00527	-0.0085439	-0.0099603	-0.0062454	-0.0189749	-0.0120458	-0.0065647	-0.0066769	-0.0100291	-0.003074	-0.0170737	-0.0036737
98		0.0262293	0.033967	0.056482	0.033728	0.031441	0.0260894	0.0154368	0.0236389	0.0410905	-0.0372359	-0.0481718	-0.0571559	-0.0383275	-0.0224742	-0.027232	-0.0154661	-0.0206016	-0.0479481	0.00780972	0.0139541	0.0113902	0.00483849	0.00539126	0.0110287	0.00385585	0.0168253	0.00290256	0.00890587	0.0106909	0.00887208	-0.0060924	-0.0065168	-0.0089248	-0.0059702	-0.0165172	-0.0089863	-0.009157	-0.0067579	-0.0133895	-0.0030977	-0.0230301	-0.0040262
100		0.0267797	0.0366447	0.0523666	0.0247251	0.0369951	0.0281949	0.0195726	0.0325372	0.0263943	-0.0167553	-0.035101	-0.0439065	-0.0477834	-0.0207057	-0.0228401	-0.0166064	-0.0147905	-0.0216297	0.0058687	0.0141446	0.00923288	0.00812793	0.00809959	0.0111536	0.0055865	0.0153555	0.00515013	0.00644977	0.00609371	0.00866027	-0.0079687	-0.009862	-0.0094128	-0.0044237	-0.0224518	-0.0093771	-0.0079831	-0.0076461	-0.0119461	-0.0047913	-0.0147777	-0.0045188
102		0.0319098	0.0314605	0.0539127	0.0227614	0.0279622	0.0267593	0.0137014	0.0311928	0.0494988	-0.0260702	-0.0188678	-0.0680618	-0.0298794	-0.0318121	-0.0219925	-0.0140086	-0.0154668	-0.0377472	0.00591784	0.0128034	0.0085482	0.00640811	0.00862495	0.0104232	0.00380185	0.01604	0.00606892	0.00680606	0.00615512	0.00832706	-0.0081137	-0.0070071	-0.0096133	-0.0054804	-0.0156842	-0.0095761	-0.0099361	-0.0068304	-0.0113	-0.0047417	-0.0136203	-0.0048258
104		0.025896	0.0232926	0.0386694	0.0275338	0.0358503	0.0256115	0.0159469	0.0250251	0.045538	-0.0267928	-0.0308552	-0.0501204	-0.0269322	-0.0264593	-0.0280962	-0.0105204	-0.0292393	-0.0640082	0.00593995	0.0140967	0.0080496	0.01372	0.0102793	0.0103755	0.00355951	0.0175704	0.0045752	0.00637583	0.00905797	0.00941818	-0.0085496	-0.008479	-0.0088287	-0.0060614	-0.0162188	-0.0079942	-0.0103523	-0.0071377	-0.0088834	-0.0044221	-0.0144338	-0.0039095
106		0.0242422	0.0292394	0.0319262	0.0247276	0.0264656	0.0247516	0.038887	0.0387467	0.0356296	-0.0202509	-0.0255506	-0.0447655	-0.0365608	-0.0241275	-0.03151	-0.0218884	-0.0131142	-0.0685403	0.00409616	0.0181192	0.0106751	0.0068917	0.00875223	0.00731535	0.00240941	0.0152658	0.00491001	0.00613005	0.00989098	0.00858691	-0.0073226	-0.0077816	-0.0087674	-0.0062612	-0.0205584	-0.0084484	-0.0090866	-0.0084988	-0.0059862	-0.0033003	-0.0116332	-0.0053867
108		0.0205286	0.0322154	0.0460712	0.0296479	0.026514	0.0295076	0.0171069	0.0328826	0.0342862	-0.0112334	-0.0246543	-0.0507965	-0.0372438	-0.0230599	-0.0301899	-0.0138639	-0.0127243	-0.0367166	0.00566282	0.0204766	0.00767912	0.00755293	0.00814356	0.00981362	0.00329906	0.0152971	0.00464331	0.00746533	0.00728854	0.00884745	-0.007717	-0.0075204	-0.0085695	-0.006764	-0.0174192	-0.008523	-0.0074927	-0.009009	-0.0091757	-0.0028709	-0.0185679	-0.0046992
110		0.0209547	0.0175149	0.0616885	0.0236464	0.0292647	0.0341192	0.0118821	0.0184301	0.0363286	-0.0246084	-0.025257	-0.0604942	-0.0263728	-0.0168053	-0.0381594	-0.0332421	-0.020483	-0.0517927	0.00524445	0.0107692	0.00871878	0.0110564	0.00765749	0.00942073	0.00436936	0.0097492	0.0050767	0.00614834	0.00630532	0.00768327	-0.0078595	-0.0095247	-0.009069	-0.0066664	-0.0142989	-0.0086783	-0.0119553	-0.0078347	-0.0074125	-0.0035903	-0.0190141	-0.0044183
112		0.0413384	0.0278833	0.0664518	0.018153	0.0177061	0.0326426	0.0158478	0.0190056	0.0488594	-0.0238773	-0.0295984	-0.0792496	-0.0306845	-0.0190385	-0.0263892	-0.0185703	-0.0203416	-0.0398929	0.00674732	0.0182329	0.00853979	0.00838807	0.0110236	0.00840765	0.00300251	0.0183009	0.00615013	0.00826351	0.0103137	0.00976091	-0.006077	-0.0086405	-0.0092048	-0.0061036	-0.0284706	-0.0115478	-0.0177144	-0.0059367	-0.0113397	-0.0038985	-0.0133271	-0.0037972
114		0.0400515	0.0290773	0.0335972	0.0278892	0.0265426	0.0308179	0.018175	0.0235787	0.0315121	-0.01699	-0.0369509	-0.0354361	-0.0201601	-0.0242333	-0.02932	-0.0225436	-0.013013	-0.0484672	0.00652219	0.0121192	0.00785196	0.00871715	0.00931429	0.0111931	0.00350414	0.0150998	0.00709891	0.00557799	0.0103459	0.00884952	-0.0055377	-0.0079365	-0.010623	-0.0058231	-0.0194351	-0.0114937	-0.0151743	-0.0082055	-0.0115238	-0.0032827	-0.0123296	-0.0028821
116		0.0297882	0.0248512	0.0350981	0.0212508	0.0308482	0.0341316	0.016762	0.0211206	0.0397026	-0.0295083	-0.0286681	-0.0323667	-0.0201533	-0.0190768	-0.024924	-0.0156551	-0.0146766	-0.0310025	0.00514938	0.0138471	0.00970698	0.0143031	0.00749864	0.00947353	0.00364966	0.0132949	0.00404484	0.00624096	0.00766763	0.00862516	-0.0057762	-0.0093767	-0.0094204	-0.0057677	-0.0190024	-0.0128954	-0.0120117	-0.0062336	-0.011102	-0.0028421	-0.0145305	-0.0028159
118		0.0348421	0.022006	0.0288386	0.0209295	0.0311427	0.0334386	0.0220318	0.0214503	0.0431019	-0.0208349	-0.0229068	-0.0547817	-0.023529	-0.0239973	-0.0246172	-0.0155028	-0.0109678	-0.044274	0.00601276	0.0123663	0.00975409	0.0119173	0.00932374	0.0130795	0.00489826	0.0230096	0.00319858	0.008111	0.00640419	0.00982503	-0.0077448	-0.0043823	-0.0093049	-0.0058234	-0.0187639	-0.0085673	-0.0131186	-0.0066551	-0.0103959	-0.0043429	-0.0131727	-0.0037718
120		0.0195399	0.0291228	0.0379851	0.0211398	0.0277248	0.0316879	0.0307676	0.0148112	0.0425516	-0.0228375	-0.0263221	-0.0415722	-0.0174248	-0.0203472	-0.0284623	-0.0171437	-0.0145348	-0.0355725	0.00769014	0.01479	0.0102239	0.0100981	0.00855328	0.0135904	0.00232674	0.0161895	0.00409791	0.0070297	0.00739155	0.00927102	-0.005359	-0.0087896	-0.0087944	-0.0054002	-0.0117819	-0.0150415	-0.011605	-0.0061111	-0.0098024	-0.0027983	-0.0110533	-0.0038459
122		0.0222433	0.0186271	0.0207217	0.0150362	0.0463257	0.0274079	0.0169099	0.0135123	0.0193291	-0.0163951	-0.0348567	-0.0393584	-0.0250694	-0.019749	-0.0275702	-0.0242915	-0.0155805	-0.0257935	0.00789155	0.0159454	0.0108587	0.0100582	0.00865085	0.0136314	0.00323631	0.015604	0.00410525	0.0077669	0.00576573	0.0094104	-0.0050199	-0.0092675	-0.0083262	-0.0066275	-0.012852	-0.0092788	-0.0109556	-0.0059617	-0.0063436	-0.0031601	-0.0159003	-0.0046293
124		0.0190753	0.0258211	0.0418094	0.0270593	0.0339073	0.0345707	0.014999	0.0153098	0.0326164	-0.0174505	-0.0200365	-0.0353642	-0.0314355	-0.020151	-0.0231606	-0.018782	-0.0095151	-0.0490074	0.00557113	0.0128739	0.00964224	0.0115365	0.00732991	0.010552	0.00290589	0.0140547	0.00544403	0.00648757	0.00769494	0.00855388	-0.0069725	-0.0098677	-0.0081815	-0.0060926	-0.0154004	-0.0098063	-0.0101596	-0.0065868	-0.0126912	-0.0031361	-0.0238524	-0.0044547
126		0.0197768	0.0318411	0.0226131	0.0140775	0.0242498	0.0250997	0.019856	0.0251465	0.034323	-0.0211663	-0.0203772	-0.0352821	-0.0253276	-0.0231702	-0.0224339	-0.0249092	-0.0102427	-0.0432562	0.0059369	0.0125072	0.00743106	0.0119004	0.00734936	0.0154307	0.00277222	0.0159126	0.00477874	0.00678052	0.00958736	0.0091261	-0.0080036	-0.006768	-0.0099109	-0.0057923	-0.0164367	-0.0110631	-0.0077235	-0.0072528	-0.0112937	-0.003522	-0.0223491	-0.0040939
128		0.0325224	0.048127	0.0575332	0.022138	0.0466904	0.026594	0.0183121	0.0233808	0.0301398	-0.0166678	-0.0364376	-0.051027	-0.0239687	-0.0238598	-0.0230515	-0.015345	-0.0106965	-0.0448612	0.00734452	0.0120597	0.0123225	0.0116536	0.00809696	0.0109375	0.00157511	0.0161998	0.00443809	0.00639402	0.0125509	0.00941569	-0.007594	-0.008337	-0.0094817	-0.0064175	-0.0147512	-0.0094732	-0.007953	-0.0053631	-0.0114655	-0.0028858	-0.0169899	-0.0035318
130		0.0178665	0.0258505	0.03906	0.0166181	0.0201129	0.0252717	0.0115223	0.0256925	0.0290831	-0.0232411	-0.0274924	-0.0649866	-0.0304146	-0.0175778	-0.0208779	-0.0150713	-0.016614	-0.0298595	0.00808791	0.0131997	0.009841	0.0110468	0.0143669	0.0100191	0.00198041	0.0187465	0.00597611	0.00573262	0.00902662	0.00982033	-0.005778	-0.0070423	-0.0086147	-0.0069187	-0.0187342	-0.0146039	-0.0091388	-0.0073123	-0.0087388	-0.002463	-0.0105604	-0.0039042
132		0.0231374	0.0265489	0.021574	0.0215463	0.0213188	0.0379944	0.0234193	0.0119455	0.0284959	-0.0307503	-0.0493327	-0.0434649	-0.0278106	-0.0287526	-0.0255083	-0.0149776	-0.0079477	-0.0457394	0.0066744	0.0141556	0.00917687	0.00970969	0.00903057	0.00735811	0.00322572	0.0195618	0.00438894	0.00653069	0.00896245	0.00897953	-0.0063865	-0.0056566	-0.0086541	-0.0061293	-0.0100237	-0.0107431	-0.0095835	-0.009847	-0.0093017	-0.0030417	-0.0154223	-0.0053276
134		0.0192195	0.037136	0.0198511	0.038012	0.0281068	0.0318923	0.0114109	0.0300775	0.0292486	-0.0162773	-0.0578327	-0.0381231	-0.0341115	-0.0245775	-0.0365526	-0.0217178	-0.0140768	-0.0479712	0.00608693	0.0147004	0.00967104	0.0102216	0.00649943	0.0126017	0.00323587	0.014894	0.00493594	0.0108547	0.0100238	0.00942959	-0.007092	-0.0076664	-0.0083148	-0.005841	-0.0122776	-0.0077319	-0.0087115	-0.0099408	-0.0143304	-0.0026427	-0.0184168	-0.0064441
136		0.0283095	0.0240223	0.0246832	0.016355	0.0226063	0.0291077	0.00967416	0.0298191	0.0301401	-0.0205902	-0.0303196	-0.0324943	-0.0335918	-0.0184548	-0.0307069	-0.0137209	-0.0172005	-0.0448447	0.00770369	0.0198873	0.0111454	0.0127583	0.00690145	0.0128139	0.00399367	0.0150234	0.00554485	0.00657217	0.0114371	0.0103438	-0.0068918	-0.0081384	-0.0091905	-0.0078557	-0.0149108	-0.0118738	-0.0095417	-0.0088016	-0.0141442	-0.0034531	-0.0162136	-0.0053236
138		0.0182811	0.0253506	0.0359833	0.0234487	0.0289045	0.0323305	0.0112736	0.0157392	0.029669	-0.0218798	-0.029201	-0.0393692	-0.0281161	-0.0149121	-0.0263739	-0.0168082	-0.0105092	-0.0315327	0.0072243	0.016434	0.0112509	0.0130373	0.00585332	0.0107472	0.00367414	0.0180937	0.00432244	0.00755606	0.00643331	0.00951152	-0.0075667	-0.0042939	-0.0097408	-0.0067168	-0.0134362	-0.01218	-0.0115995	-0.0054837	-0.0092454	-0.0041786	-0.0121319	-0.0048268
140		0.0264263	0.0306855	0.0229698	0.021747	0.0208853	0.0301852	0.016855	0.0157976	0.0287369	-0.0093926	-0.0246149	-0.0462594	-0.02598	-0.0143676	-0.0284224	-0.0099647	-0.0142857	-0.0223447	0.00753326	0.0113955	0.00815241	0.0107931	0.00676511	0.00983657	0.00363319	0.0202795	0.00409063	0.00695608	0.00648324	0.00871988	-0.0064747	-0.0088307	-0.0083327	-0.0059242	-0.0143585	-0.0073093	-0.0098886	-0.0068419	-0.0080023	-0.0036068	-0.0120112	-0.0037356
142		0.0268216	0.0278184	0.0252426	0.0146699	0.0313401	0.0275355	0.0174334	0.0195892	0.0242886	-0.0216106	-0.016996	-0.0380961	-0.0205115	-0.0145494	-0.0348724	-0.0252734	-0.0128822	-0.0250292	0.0061757	0.0124949	0.0120517	0.0110129	0.00912162	0.011142	0.00246284	0.0172923	0.00409237	0.00696027	0.00795007	0.0091597	-0.0059612	-0.0060614	-0.0079076	-0.0078336	-0.0132164	-0.0071812	-0.0074025	-0.0053909	-0.0083628	-0.0029481	-0.0109447	-0.0042424
144		0.0128429	0.0353086	0.054107	0.0120971	0.039462	0.0315475	0.00883021	0.0220962	0.0348195	-0.0246253	-0.0355966	-0.0367653	-0.0193443	-0.0156069	-0.0366085	-0.017005	-0.009083	-0.0383403	0.00650744	0.0128116	0.00895166	0.0140309	0.00689581	0.0135204	0.00386585	0.0125517	0.0036043	0.00905096	0.00930413	0.00919043	-0.00775	-0.007609	-0.0072314	-0.0064673	-0.0137465	-0.012133	-0.0078099	-0.0062634	-0.0092622	-0.003052	-0.0174629	-0.0039227
146		0.0142561	0.0310321	0.0270579	0.0146596	0.0270588	0.028322	0.0166613	0.0184137	0.0346871	-0.0146135	-0.032596	-0.0402666	-0.0148924	-0.0186217	-0.0314642	-0.013958	-0.0131913	-0.0597118	0.00604074	0.00972307	0.00637286	0.0128101	0.00476061	0.00566498	0.00376701	0.0147865	0.00424069	0.00863892	0.00991171	0.00788338	-0.0040049	-0.0078937	-0.0086799	-0.0064444	-0.0129116	-0.0112733	-0.0073895	-0.0062452	-0.0063402	-0.0031487	-0.022114	-0.0052906
148		0.0136372	0.029129	0.0486061	0.0148205	0.0197893	0.0292398	0.0193096	0.014912	0.0337152	-0.0247501	-0.011597	-0.0507629	-0.0169581	-0.0201619	-0.023669	-0.0178064	-0.0089318	-0.037585	0.00604467	0.0126014	0.00790005	0.0111338	0.00577522	0.0140383	0.00376722	0.0137809	0.00422886	0.00945661	0.00934395	0.00891554	-0.0073692	-0.0075475	-0.0084596	-0.0059132	-0.0136477	-0.0109491	-0.0089957	-0.0069469	-0.0107756	-0.0034143	-0.0166388	-0.0039252
150		0.0167732	0.021562	0.0526645	0.0266316	0.0222639	0.0301625	0.0131339	0.0130285	0.0240915	-0.0286326	-0.027091	-0.047829	-0.0220044	-0.0151458	-0.0284203	-0.0195499	-0.0083262	-0.0403538	0.00541855	0.00964115	0.00989978	0.0173924	0.00853351	0.00787982	0.00449424	0.0142053	0.00524519	0.00832685	0.00677124	0.00889164	-0.0096728	-0.0072268	-0.0087385	-0.0061567	-0.014613	-0.0075573	-0.0098197	-0.0056144	-0.0141262	-0.0044111	-0.0172588	-0.0038378
152		0.0113362	0.0205241	0.0405626	0.0165564	0.0252224	0.027145	0.0254983	0.0170205	0.0244751	-0.0219551	-0.0241345	-0.0369668	-0.0195168	-0.0155919	-0.0237432	-0.0243089	-0.0156332	-0.0217037	0.00496841	0.00932335	0.0124086	0.0184339	0.0082964	0.00777377	0.00388691	0.0118426	0.00418479	0.00735314	0.0070546	0.00868422	-0.0076512	-0.0067602	-0.0091177	-0.0062886	-0.0127213	-0.0099283	-0.0116962	-0.0070651	-0.0078702	-0.0043253	-0.0188731	-0.0041768
154		0.0165606	0.0410924	0.0220683	0.0133449	0.0205915	0.027052	0.015862	0.0157448	0.0300942	-0.0237856	-0.039342	-0.0293803	-0.022735	-0.0155598	-0.0274695	-0.012882	-0.012555	-0.0315082	0.00743687	0.0167761	0.0100896	0.0169207	0.01125	0.0102213	0.00443776	0.0185631	0.00466034	0.00787601	0.00968763	0.01072	-0.0063595	-0.0070442	-0.0088506	-0.0062681	-0.025342	-0.0135737	-0.0061127	-0.0067606	-0.0119697	-0.005299	-0.0172886	-0.0052655
156		0.0271911	0.0183902	0.0527796	0.00943356	0.0205516	0.029579	0.0143928	0.0192425	0.0323883	-0.015812	-0.0191464	-0.0369149	-0.0176038	-0.0184836	-0.0234502	-0.0106473	-0.0108883	-0.0284659	0.00649499	0.0194653	0.0116376	0.0164066	0.00317134	0.0102889	0.00367051	0.017349	0.00380213	0.00557936	0.00851303	0.0096708	-0.0072853	-0.0078451	-0.0101167	-0.0086224	-0.0152487	-0.0133189	-0.0074596	-0.006425	-0.0096378	-0.003307	-0.0128203	-0.0044191
158		0.0317335	0.029501	0.0513693	0.0143515	0.0219808	0.0348567	0.0181588	0.0183971	0.0314593	-0.0220511	-0.0425127	-0.0431382	-0.0140847	-0.0107643	-0.0240735	-0.0118382	-0.0093017	-0.031855	0.00516625	0.00950829	0.0085197	0.0165968	0.00468365	0.0114485	0.00318954	0.0192272	0.00427091	0.00882081	0.00965481	0.00918969	-0.0088717	-0.0058741	-0.0087627	-0.0047636	-0.0117425	-0.0115034	-0.0091897	-0.0073028	-0.0105207	-0.0032876	-0.0166083	-0.0032528
160		0.0189973	0.0208139	0.0405235	0.0204073	0.0355442	0.0231948	0.0115001	0.0175929	0.0217259	-0.01536	-0.0269593	-0.0378746	-0.0152748	-0.016951	-0.0313295	-0.0130935	-0.0125685	-0.0332458	0.00463101	0.0155403	0.0101622	0.0158493	0.00448785	0.0111428	0.00335661	0.0140759	0.00424674	0.0106428	0.0123548	0.00968094	-0.0062641	-0.0066265	-0.008447	-0.0068602	-0.0195609	-0.0112596	-0.0060574	-0.0063647	-0.0079192	-0.004012	-0.0145941	-0.0041877
162		0.0135764	0.0264311	0.036074	0.0207424	0.0285751	0.0311292	0.0149971	0.0161749	0.0477194	-0.0112138	-0.0346669	-0.0385805	-0.0148741	-0.0130773	-0.0268284	-0.0071555	-0.0105072	-0.0177023	0.0066363	0.0097685	0.00967094	0.017303	0.00450551	0.00675243	0.00442091	0.0139608	0.00375502	0.0060586	0.00990373	0.00843052	-0.0091297	-0.0061582	-0.0085188	-0.0053413	-0.0120435	-0.0089604	-0.0048164	-0.0057163	-0.0083497	-0.0036518	-0.016279	-0.0042942
164		0.0160126	0.0451475	0.0304614	0.0166557	0.0197651	0.028062	0.0118542	0.0169787	0.0215006	-0.025783	-0.0236789	-0.0366427	-0.0152521	-0.0133845	-0.0297128	-0.0168963	-0.0117501	-0.035386	0.00868347	0.0209863	0.00974888	0.0144011	0.00498596	0.00780762	0.0034319	0.0151277	0.0035526	0.00705186	0.00860418	0.00948923	-0.0073223	-0.0103026	-0.0077037	-0.0064167	-0.0184379	-0.0109444	-0.0114788	-0.005858	-0.009271	-0.0035618	-0.0215103	-0.0031976
166		0.0216496	0.02966	0.0310273	0.0222971	0.0241206	0.0214496	0.0107894	0.021689	0.0339555	-0.0235447	-0.0364952	-0.0323663	-0.0141945	-0.0221492	-0.0308384	-0.0150965	-0.0110409	-0.0293671	0.00777269	0.0206913	0.0100692	0.0183141	0.00681084	0.0166629	0.0035439	0.0181949	0.00448681	0.00705738	0.00706939	0.0109703	-0.0062065	-0.0060085	-0.0098456	-0.005404	-0.0292204	-0.0072871	-0.0088097	-0.0046755	-0.0082086	-0.0037575	-0.0108236	-0.0033151
168		0.0241626	0.0466097	0.029491	0.0145366	0.0203334	0.027609	0.0142331	0.021163	0.035678	-0.0169861	-0.0295139	-0.024592	-0.0161541	-0.014291	-0.0233547	-0.0163102	-0.0129147	-0.0390987	0.00612954	0.0130312	0.0106315	0.0154896	0.00412289	0.0106035	0.00299252	0.0203647	0.00619672	0.00769837	0.00954736	0.00970982	-0.0058751	-0.0089029	-0.0085197	-0.0047758	-0.0115346	-0.0147784	-0.0097266	-0.0056857	-0.0063971	-0.003541	-0.0098256	-0.0049109
170		0.0226954	0.0268198	0.0222799	0.0205723	0.0316817	0.0260468	0.0117426	0.0223444	0.0303514	-0.0206629	-0.030765	-0.0325897	-0.0092304	-0.013098	-0.0286301	-0.016305	-0.0147164	-0.0858436	0.00592625	0.012243	0.00806218	0.010964	0.00537184	0.00805985	0.00248479	0.0226931	0.00460222	0.00830103	0.00788638	0.00878133	-0.0072354	-0.0062397	-0.007814	-0.0037075	-0.0117931	-0.0087422	-0.0072247	-0.0058	-0.0096263	-0.0036693	-0.0111555	-0.0040687
172		0.0165624	0.0237644	0.0259689	0.0195622	0.0273315	0.0318644	0.00888306	0.0182385	0.0212936	-0.0146452	-0.0267037	-0.0386238	-0.0154559	-0.0144075	-0.0252772	-0.0094759	-0.0123861	-0.066459	0.00617147	0.0152766	0.00963862	0.011662	0.00676106	0.00934079	0.00301854	0.0200533	0.00445152	0.00875746	0.00528227	0.00912851	-0.0076906	-0.0074684	-0.0072057	-0.004518	-0.0115604	-0.0098617	-0.0068215	-0.0059698	-0.0112117	-0.0024866	-0.0121007	-0.0044795
174		0.0128477	0.0298112	0.02161	0.0138604	0.0385057	0.0291153	0.0136673	0.0126794	0.0307894	-0.0176161	-0.0304938	-0.040917	-0.0220186	-0.0135287	-0.0237017	-0.0171864	-0.0103425	-0.0683877	0.00417708	0.0133573	0.00673656	0.0121614	0.00567744	0.0126994	0.003608	0.0128363	0.00523566	0.00911983	0.00636686	0.00836144	-0.0123197	-0.0067947	-0.0076517	-0.0036541	-0.013111	-0.0095884	-0.0063383	-0.0036614	-0.0094124	-0.0030238	-0.0180307	-0.0045936
176		0.0142465	0.0298241	0.0358364	0.0154655	0.0336921	0.0284907	0.0296546	0.0135031	0.0360771	-0.0322362	-0.0135119	-0.0296327	-0.0247602	-0.0131545	-0.0226453	-0.0138553	-0.0161225	-0.0402484	0.00463434	0.0132036	0.00957686	0.00883582	0.00649009	0.0109591	0.00297368	0.0157009	0.0035712	0.00724996	0.00704891	0.00820405	-0.0069402	-0.0062398	-0.0082298	-0.0044974	-0.015989	-0.011244	-0.0046793	-0.0064988	-0.0049054	-0.0023361	-0.0211469	-0.0044188
178		0.0217183	0.020985	0.0265171	0.0256062	0.0270347	0.0296049	0.0175018	0.0134604	0.0297931	-0.0240984	-0.0231345	-0.033676	-0.0181506	-0.0088917	-0.0234864	-0.0201927	-0.017389	-0.0346942	0.00471707	0.0140319	0.0122065	0.00988571	0.00505775	0.00816662	0.00377077	0.0159753	0.00522571	0.00670011	0.00811369	0.00853192	-0.0092426	-0.0079708	-0.0080814	-0.0056104	-0.0143476	-0.0080976	-0.0089279	-0.0061783	-0.0077311	-0.0039944	-0.0155141	-0.0040766
180		0.0321734	0.0288629	0.0613705	0.0190527	0.018408	0.0283706	0.02096	0.0154455	0.0293049	-0.0216652	-0.0255841	-0.0347065	-0.0170003	-0.0104628	-0.0267401	-0.0115657	-0.0143932	-0.0391148	0.00609026	0.0106831	0.00928557	0.00673277	0.00431855	0.0104327	0.00276635	0.0171155	0.00457519	0.00603476	0.00788053	0.00781049	-0.0069698	-0.009939	-0.0083356	-0.0056775	-0.0098875	-0.0117254	-0.0069788	-0.006972	-0.0105143	-0.0027734	-0.0178963	-0.0043722
182		0.0147256	0.0211424	0.048	0.00872919	0.034652	0.0362992	0.011865	0.0137947	0.0190981	-0.0485127	-0.0215716	-0.0416791	-0.0125389	-0.01821	-0.0350018	-0.0200297	-0.0139801	-0.0463325	0.00541781	0.0175313	0.00669909	0.0130189	0.00705022	0.0143102	0.00310446	0.0108111	0.00217296	0.00696336	0.00931118	0.00876278	-0.0061832	-0.0082632	-0.0085187	-0.0056232	-0.0186225	-0.0089469	-0.0076139	-0.0046902	-0.0119923	-0.0027404	-0.0161334	-0.0045489
184		0.0165193	0.0301459	0.0328205	0.00934561	0.0273284	0.029444	0.00935864	0.0185131	0.0252505	-0.0219627	-0.0398076	-0.039285	-0.0159171	-0.0192532	-0.0267367	-0.0120325	-0.0139286	-0.0514416	0.00571016	0.0119617	0.010787	0.00647593	0.0073168	0.0105982	0.00304125	0.0121951	0.00489993	0.00713867	0.00844996	0.00805224	-0.0065516	-0.0057909	-0.0086689	-0.0043283	-0.0187342	-0.0088203	-0.0056368	-0.0052604	-0.0083549	-0.0031818	-0.0185933	-0.0034781
186		0.0349859	0.0276996	0.0435499	0.0124314	0.0220836	0.0237714	0.0155755	0.0119216	0.0241607	-0.0128889	-0.0353258	-0.0496209	-0.0141772	-0.0118043	-0.0306354	-0.0222735	-0.0081671	-0.0544359	0.00481882	0.0132267	0.0107557	0.0110919	0.0055619	0.00932126	0.00330213	0.0233648	0.0060273	0.0075862	0.00910955	0.00946965	-0.0074015	-0.0085473	-0.0080664	-0.0059626	-0.0157414	-0.0107291	-0.0076724	-0.0046829	-0.0074205	-0.0044963	-0.0150341	-0.0049167
188		0.0110122	0.0369549	0.0347382	0.0101185	0.0187237	0.0309199	0.0204266	0.0147434	0.025322	-0.0211866	-0.0449956	-0.0520668	-0.0147859	-0.0098915	-0.0294918	-0.0175477	-0.0136906	-0.0502055	0.00582521	0.0103292	0.0107465	0.0107868	0.00332186	0.010078	0.0028383	0.0175942	0.00326988	0.00609582	0.00625885	0.00792223	-0.0096647	-0.0094318	-0.0084186	-0.0049094	-0.0092783	-0.0109175	-0.0079399	-0.0042619	-0.0060613	-0.003963	-0.0105429	-0.0031641
190		0.0123631	0.0242679	0.039925	0.0104788	0.0243686	0.0257772	0.0173438	0.0254659	0.0291448	-0.0300413	-0.0260407	-0.0333296	-0.017612	-0.016673	-0.0245225	-0.0170813	-0.0151872	-0.0467561	0.00510764	0.00954361	0.0110648	0.0103131	0.00566676	0.00855796	0.00333751	0.0179423	0.00318812	0.00537537	0.00880733	0.00808223	-0.0083142	-0.006109	-0.007285	-0.0041469	-0.0123308	-0.0111671	-0.0056876	-0.0048444	-0.0087496	-0.0039051	-0.018876	-0.0049846
192		0.00743723	0.0326018	0.0432722	0.0153997	0.0213231	0.0257508	0.0247204	0.012877	0.0178236	-0.0206198	-0.0331493	-0.0460362	-0.0160028	-0.0128236	-0.020005	-0.0170479	-0.0151512	-0.0526356	0.00528796	0.00820132	0.0091259	0.0117462	0.00498911	0.00763891	0.00295381	0.0145757	0.0057776	0.00741512	0.00758938	0.00775463	-0.0086025	-0.0057213	-0.0081014	-0.0060593	-0.0151567	-0.0150119	-0.0074707	-0.0067931	-0.0055854	-0.0045215	-0.0185386	-0.0044226
194		0.0137857	0.0287803	0.0356557	0.0281187	0.0194881	0.0278438	0.0227581	0.0136931	0.0239952	-0.0209404	-0.0285421	-0.0464931	-0.0161491	-0.0088218	-0.0283003	-0.0158639	-0.0128764	-0.0277136	0.00531415	0.0105701	0.00895697	0.00701495	0.00441415	0.0112171	0.00427336	0.0156671	0.00509326	0.00625746	0.00558204	0.00766915	-0.0078835	-0.0076095	-0.0088985	-0.0077665	-0.0108496	-0.0119418	-0.0045655	-0.0064264	-0.008093	-0.0053079	-0.0171532	-0.0030831
196		0.0322056	0.0274772	0.0348941	0.0206451	0.0134979	0.0254692	0.0134029	0.0159989	0.0311084	-0.0151082	-0.028702	-0.0366579	-0.0334775	-0.0183579	-0.0312986	-0.0221488	-0.0092191	-0.0356868	0.00490115	0.0116763	0.0100776	0.0071436	0.00780671	0.0108927	0.00415405	0.0182803	0.00540069	0.00896441	0.00511099	0.00858259	-0.0086937	-0.0048524	-0.0082436	-0.0059063	-0.0128806	-0.0093521	-0.004675	-0.0089758	-0.0096498	-0.0037889	-0.0104628	-0.005508
Figure 5d: mean velocity over time for protrusions and retractions of HuH-7 cells pretreated with Rho Activator II with or without 12 hr treatment of FFFIKLLI
		Ctrl																		FFFIKLLI
		Mean Protrusion Velocity (¬µm/min)									Mean Retraction Velocity (¬µm/min)									Mean Protrusion Velocity (¬µm/min)													Mean Retraction Velocity (¬µm/min)
2		0.022333	0.0197892	0.023764	0.0218834	0.0307849	0.0237012	0.0237167	0.0307626	0.0230191	-0.0254667	-0.016749	-0.0067535	-0.022154	-0.0168017	-0.0218478	-0.0153756	-0.0183971	-0.027538	0.0136132	0.0167556	0.00738443	0.012226	0.0109445	0.00639731	0.0243318	0.0243318	0.0258814	0.0108279	0.020928	0.00902454		-0.0217332	-0.0292467	-0.0237871	-0.019985	-0.0271109	-0.0262332	-0.0159265	-0.0356888	-0.0334582	-0.041114	-0.0371914	-0.0428826	-0.0216059
4		0.0233047	0.0179882	0.0213118	0.0184808	0.0282949	0.0334066	0.0245786	0.0239673	0.0317682	-0.0387903	-0.0272517	-0.0074158	-0.0215885	-0.0198195	-0.0239545	-0.0121399	-0.0163349	-0.0209394	0.0135742	0.015112	0.00750641	0.0121911	0.0096258	0.00880708	0.0283232	0.0283232	0.0270801	0.00973789	0.0266083	0.011958		-0.021748	-0.0166805	-0.0163746	-0.0196558	-0.0191888	-0.0252646	-0.0124652	-0.0387877	-0.0363635	-0.0317271	-0.0297133	-0.0263924	-0.0337589
6		0.0304822	0.0236277	0.0206628	0.0191623	0.0279931	0.0224969	0.0269278	0.0239574	0.0283633	-0.0375225	-0.0240927	-0.0066487	-0.0248769	-0.0223856	-0.0261336	-0.0169774	-0.0206231	-0.0316747	0.0159361	0.0213221	0.00755196	0.0165309	0.00997927	0.0129511	0.0197397	0.0197397	0.0233369	0.00870146	0.0173669	0.0194221		-0.018065	-0.0288816	-0.0243731	-0.0224463	-0.0280385	-0.0180513	-0.0181206	-0.0309805	-0.0290443	-0.0386042	-0.0288656	-0.0315696	-0.0203541
8		0.0280324	0.0267678	0.0144608	0.0212037	0.0320142	0.0288998	0.0266914	0.0265574	0.0248173	-0.0562718	-0.0176634	-0.00883	-0.0167032	-0.0262741	-0.0346124	-0.0206177	-0.0289644	-0.0311301	0.0187602	0.0239259	0.0066987	0.0132266	0.011436	0.0152434	0.0136982	0.0136982	0.0276923	0.0099098	0.0165583	0.0116663		-0.0150224	-0.0273516	-0.0186901	-0.01306	-0.017442	-0.0178268	-0.0236057	-0.0241149	-0.0226077	-0.0343074	-0.0186542	-0.0256452	-0.0326395
10		0.0343555	0.0257513	0.0119044	0.0147647	0.0376111	0.0318217	0.0223201	0.0196212	0.0185773	-0.0365336	-0.015652	-0.0182353	-0.0225601	-0.0264791	-0.0278799	-0.0166066	-0.0341314	-0.0228701	0.0153029	0.0191596	0.00882044	0.0122045	0.0117779	0.00718286	0.0226643	0.0226643	0.0318285	0.0134939	0.0160175	0.0126082		-0.0139413	-0.0185563	-0.0231593	-0.0224505	-0.0186779	-0.0181593	-0.0221826	-0.0261651	-0.0245297	-0.0278243	-0.0223045	-0.026295	-0.0383933
12		0.0335625	0.0247287	0.0141233	0.0222238	0.0364746	0.0271366	0.0164513	0.0153498	0.0215506	-0.0515961	-0.0245963	-0.0167327	-0.0193843	-0.0270822	-0.0419729	-0.011376	-0.0309765	-0.0175613	0.0129317	0.021762	0.005074	0.0181397	0.00955298	0.0130311	0.0237172	0.0237172	0.02902	0.0100472	0.0208968	0.0171959		-0.0152639	-0.0287552	-0.0232704	-0.0136171	-0.0221371	-0.0165844	-0.0202033	-0.0208765	-0.0195717	-0.0312924	-0.0248947	-0.0334568	-0.0238582
14		0.0285494	0.0240241	0.0111973	0.0283322	0.0364581	0.0166558	0.0242779	0.0293197	0.0243245	-0.0426206	-0.0160831	-0.0127065	-0.022518	-0.029964	-0.0150639	-0.0153503	-0.0253705	-0.0198744	0.0103267	0.0252212	0.00721506	0.0101824	0.0113933	0.0152711	0.0145061	0.0145061	0.0238158	0.0122969	0.0233403	0.023272		-0.0167298	-0.022542	-0.0242594	-0.0261992	-0.013319	-0.0222204	-0.0377636	-0.0151065	-0.0141624	-0.0142992	-0.0297203	-0.0380987	-0.0162349
16		0.0395653	0.0223104	0.0114632	0.0308849	0.0303893	0.0244556	0.0166971	0.0291713	0.025988	-0.0393106	-0.0158317	-0.0134649	-0.0227506	-0.0260908	-0.0250263	-0.0138011	-0.0364668	-0.0270127	0.0130576	0.0196756	0.00858298	0.0130852	0.0123557	0.00924159	0.0177369	0.0177369	0.0207783	0.0111595	0.0256687	0.0166506		-0.0162216	-0.0416678	-0.0328394	-0.0139209	-0.0176127	-0.029643	-0.0278503	-0.0216712	-0.0203168	-0.0225789	-0.0190806	-0.0300514	-0.029703
18		0.0393189	0.0222533	0.00908981	0.0232757	0.0210328	0.0221702	0.0190823	0.0299817	0.0227134	-0.0686915	-0.0215391	-0.0078097	-0.0282869	-0.0228598	-0.0339763	-0.0171647	-0.0305064	-0.0214895	0.00942585	0.015891	0.00773087	0.0140634	0.0107609	0.0123546	0.0192466	0.0192466	0.024638	0.00728228	0.0178016	0.00896273		-0.0114599	-0.0379822	-0.0392664	-0.0138348	-0.0227583	-0.0274276	-0.0181571	-0.0237679	-0.0222824	-0.0342397	-0.0194312	-0.0220616	-0.0309226
20		0.0278242	0.0157934	0.0146678	0.0169374	0.0220002	0.0401208	0.0182696	0.0289714	0.0243652	-0.0249122	-0.0210362	-0.0062625	-0.0306086	-0.0245097	-0.0291029	-0.0187415	-0.0302733	-0.0280822	0.00889782	0.0232736	0.007517	0.0173826	0.00975621	0.0107498	0.0119047	0.0119047	0.0294142	0.00775166	0.0185132	0.016537		-0.0095109	-0.0323072	-0.0241084	-0.0120914	-0.0128728	-0.0258128	-0.0176367	-0.0289859	-0.0271743	-0.0373113	-0.0213443	-0.0308336	-0.0242059
22		0.0266072	0.0229279	0.0193508	0.0195745	0.0276853	0.0299837	0.0214538	0.0171238	0.0235501	-0.0278684	-0.0341331	-0.0098139	-0.0325458	-0.0248748	-0.0361578	-0.0176569	-0.0287154	-0.028373	0.012834	0.0248258	0.0071382	0.0189161	0.00836928	0.0100738	0.0214378	0.0214378	0.0222453	0.00862205	0.0165018	0.0152589		-0.0177595	-0.0390411	-0.0227053	-0.0174485	-0.026596	-0.0310388	-0.0143404	-0.0316517	-0.0296735	-0.0370099	-0.0244696	-0.0328839	-0.0448678
24		0.0308836	0.0250935	0.0140504	0.0368277	0.0253958	0.0107014	0.0231047	0.0181252	0.0266598	-0.0346721	-0.0268555	-0.0102507	-0.0312885	-0.0267382	-0.0174798	-0.0157907	-0.024888	-0.0250816	0.0108623	0.0187769	0.00738098	0.0151	0.00720381	0.00925822	0.0122093	0.0122093	0.0289169	0.010093	0.0206783	0.017764		-0.0126249	-0.0534001	-0.0241905	-0.0306404	-0.024255	-0.0341982	-0.0155666	-0.0309836	-0.0290471	-0.0326156	-0.0246263	-0.0430846	-0.0641901
26		0.0309586	0.0209446	0.0130054	0.0273404	0.0229904	0.0192065	0.0197977	0.0217385	0.025654	-0.0391207	-0.0208251	-0.0082379	-0.0317783	-0.0218403	-0.0204157	-0.0222195	-0.020041	-0.0252608	0.00841066	0.0215373	0.00879954	0.0144839	0.00757945	0.016299	0.0135269	0.0135269	0.0263144	0.00742882	0.0164312	0.0158459		-0.0174874	-0.039324	-0.0250137	-0.0241444	-0.0328615	-0.0226746	-0.0248746	-0.0362278	-0.0339636	-0.0548276	-0.0215129	-0.0313281	-0.0255936
28		0.0230205	0.0211752	0.0157997	0.0238452	0.0286229	0.0291885	0.024097	0.0151499	0.0263318	-0.0247081	-0.0165918	-0.0085383	-0.0239066	-0.024897	-0.0245746	-0.0200916	-0.0289252	-0.0268715	0.0104099	0.0189041	0.00738046	0.0155029	0.00437818	0.0125032	0.0217748	0.0217748	0.0245529	0.00655845	0.0171744	0.0143347		-0.0157141	-0.0389031	-0.0224171	-0.0196133	-0.0186386	-0.0253456	-0.0258197	-0.0268327	-0.0251557	-0.0614057	-0.0207626	-0.0255373	-0.0248786
30		0.0164237	0.0182102	0.0117509	0.0230108	0.0259728	0.011875	0.0232432	0.0230617	0.020993	-0.0485638	-0.0116862	-0.0097688	-0.029839	-0.0252863	-0.0191358	-0.0159081	-0.0304896	-0.0352284	0.00706781	0.0183143	0.00955058	0.0117546	0.00893133	0.00705055	0.013057	0.013057	0.0289289	0.0135317	0.0204375	0.012892		-0.0171476	-0.0300705	-0.0198085	-0.0178011	-0.0248446	-0.0248061	-0.015256	-0.0290245	-0.0272104	-0.0403285	-0.0244134	-0.0224199	-0.0249672
32		0.0222733	0.0158525	0.014891	0.0209922	0.0380285	0.01524	0.0183472	0.0244925	0.0233641	-0.0244692	-0.0160409	-0.0142513	-0.0222111	-0.0186973	-0.0274869	-0.0212174	-0.0284417	-0.0293853	0.00776425	0.0161154	0.00849606	0.0139273	0.00898247	0.0145551	0.0141414	0.0141414	0.0263999	0.0129452	0.0180591	0.0143012		-0.0160592	-0.0252456	-0.0211726	-0.0156937	-0.023402	-0.0226483	-0.0149985	-0.0299081	-0.0280388	-0.0406577	-0.0227426	-0.0328997	-0.0240846
34		0.0323008	0.019661	0.0152964	0.0188885	0.0344261	0.0177716	0.0184738	0.0267549	0.0297926	-0.0386372	-0.0333534	-0.0076695	-0.0247183	-0.0258292	-0.0138225	-0.0188877	-0.0265029	-0.0305637	0.00780002	0.00964415	0.00813667	0.0142466	0.00910817	0.00947442	0.0131296	0.0131296	0.0214972	0.00948797	0.0241031	0.0128715		-0.0106017	-0.0268641	-0.0190028	-0.014518	-0.0143136	-0.0332437	-0.0204447	-0.0277257	-0.0259929	-0.0209184	-0.0139395	-0.0275259	-0.0367885
36		0.0263233	0.0249261	0.0137117	0.0253393	0.0286578	0.0128003	0.0189169	0.0242481	0.0252993	-0.0242059	-0.0204796	-0.009647	-0.0207501	-0.0220753	-0.012783	-0.0146528	-0.0302661	-0.0216646	0.00861334	0.0129684	0.0101897	0.0111599	0.0113377	0.00589207	0.0226253	0.0226253	0.0153475	0.00701877	0.0236128	0.0158013		-0.0081808	-0.036946	-0.0209643	-0.0093497	-0.0178471	-0.0210193	-0.0325723	-0.021386	-0.0200494	-0.028477	-0.0194782	-0.0243268	-0.0578958
38		0.0337885	0.0121932	0.0125958	0.0247549	0.0247534	0.0125709	0.014492	0.0211044	0.0182991	-0.0230216	-0.0162312	-0.0105121	-0.0376456	-0.017148	-0.020059	-0.0185864	-0.0296266	-0.0189768	0.00868236	0.0138362	0.00855969	0.0114803	0.00954031	0.0108743	0.0264684	0.0264684	0.0160277	0.0157867	0.0184468	0.0182188		-0.0113446	-0.0452936	-0.0222285	-0.0137274	-0.0166569	-0.021748	-0.0325909	-0.0258697	-0.0242529	-0.0305661	-0.0150677	-0.0245534	-0.0314802
40		0.0275744	0.0149835	0.0151957	0.02103	0.0233926	0.0204615	0.0126392	0.0137132	0.0188136	-0.0255372	-0.0180842	-0.0085628	-0.0360909	-0.0210387	-0.0078277	-0.0163715	-0.0277165	-0.0152059	0.00746682	0.0158069	0.0087612	0.0160846	0.00992082	0.01521	0.0175774	0.0175774	0.0172922	0.011998	0.0217067	0.0131608		-0.0088891	-0.0334472	-0.0240199	-0.0124022	-0.0176462	-0.0209793	-0.0272935	-0.0320002	-0.0300002	-0.038212	-0.0177809	-0.0276876	-0.0147349
42		0.0231306	0.0134781	0.0108493	0.0251422	0.0302544	0.0197285	0.017755	0.02017	0.0177754	-0.025881	-0.0219547	-0.0091121	-0.0380863	-0.026907	-0.0134125	-0.0222476	-0.0319787	-0.0169893	0.00926812	0.0197526	0.00614504	0.0153032	0.00628373	0.00771635	0.0177477	0.0177477	0.0087688	0.0101301	0.0290871	0.0149522		-0.0156276	-0.0303348	-0.0180193	-0.0118407	-0.0147789	-0.025398	-0.0212192	-0.0214256	-0.0200865	-0.0464879	-0.0216072	-0.0307173	-0.0255127
44		0.0243754	0.0162725	0.0133865	0.0331961	0.0278738	0.0241907	0.020971	0.0157023	0.0193563	-0.0245599	-0.030736	-0.0057782	-0.0404912	-0.023283	-0.0137928	-0.0187502	-0.0268647	-0.0116303	0.0125863	0.0141921	0.0122558	0.0123306	0.0100452	0.0128208	0.0156002	0.0156002	0.00281438	0.00721786	0.0159717	0.0071505		-0.01197	-0.0202355	-0.0209755	-0.0149492	-0.0218033	-0.0171771	-0.0284895	-0.0368747	-0.03457	-0.0741561	-0.0157943	-0.027349	-0.0333469
46		0.0147275	0.0239907	0.0119258	0.0250505	0.0209391	0.0123274	0.0242363	0.0327741	0.0197368	-0.0234922	-0.0225523	-0.0063709	-0.0376576	-0.0243905	-0.0138078	-0.0161052	-0.0325802	-0.0214834	0.0109022	0.017071	0.0101369	0.0119693	0.00986955	0.0136684	0.0163938	0.0163938	0.0046936	0.00589593	0.0121934	0.0114711		-0.0089671	-0.0445054	-0.0277012	-0.0153148	-0.015739	-0.0212152	-0.0347808	-0.0333394	-0.0312557	-0.0978314	-0.0205635	-0.0260526	-0.0241346
48		0.0221199	0.0221241	0.0106792	0.020536	0.0335338	0.0140944	0.0231939	0.0318472	0.0195038	-0.0180003	-0.0270333	-0.0060361	-0.0525212	-0.0302033	-0.023165	-0.0155236	-0.0292819	-0.0159963	0.00785556	0.0196833	0.00548735	0.0151527	0.0111626	0.00616713	0.0218725	0.0218725	0.00124647	0.0101803	0.0182484	0.0101645		-0.0156564	-0.0295134	-0.0194355	-0.0260835	-0.0194574	-0.0255395	-0.0267372	-0.023394	-0.0219318	-0.0647425	-0.0209371	-0.0311829	-0.0439754
50		0.0231173	0.0251453	0.0130862	0.0198774	0.0329123	0.0180854	0.0187259	0.0245694	0.0214952	-0.0283861	-0.0330301	-0.0066558	-0.0159576	-0.0255522	-0.019582	-0.0190627	-0.0258062	-0.0194187	0.0102741	0.0209077	0.00835845	0.0229108	0.0106471	0.00929277	0.0208925	0.0208925	0.00371866	0.0126842	0.0198894	0.0106172		-0.0135424	-0.0559776	-0.0208337	-0.0197137	-0.0240686	-0.0253596	-0.0192114	-0.0232341	-0.021782	-0.0420716	-0.0186853	-0.0404657	-0.0289829
52		0.0278216	0.0194466	0.0126785	0.0205987	0.0282004	0.0218433	0.0216034	0.0274622	0.0261526	-0.0175955	-0.0232691	-0.0114079	-0.0253968	-0.0249096	-0.015006	-0.0211626	-0.033048	-0.0210672	0.0113223	0.0120298	0.00792907	0.0175961	0.00804161	0.00981616	0.0164278	0.0164278	0.00279014	0.0091325	0.0192901	0.00713314		-0.010258	-0.0301449	-0.0246126	-0.0101161	-0.0241749	-0.0176368	-0.0147116	-0.022502	-0.0210956	-0.0343668	-0.0122223	-0.0324858	-0.016336
54		0.0207343	0.0257733	0.00996189	0.0227166	0.0362092	0.0163265	0.0225724	0.026216	0.035697	-0.0326165	-0.0232726	-0.0113558	-0.0244986	-0.0269159	-0.0165242	-0.0193815	-0.0208311	-0.022165	0.0100419	0.018235	0.00708275	0.0141702	0.0105371	0.00828322	0.0170991	0.0170991	0.015245	0.00734225	0.0141122	0.010151		-0.0080987	-0.0186411	-0.0199858	-0.0194027	-0.0253718	-0.0235224	-0.0239386	-0.0227789	-0.0213552	-0.0245682	-0.0212207	-0.0268203	-0.0258316
56		0.0233998	0.0230123	0.00928065	0.0277887	0.0281687	0.0162667	0.0244098	0.0248419	0.0280399	-0.0237456	-0.0260018	-0.0084554	-0.021129	-0.0269847	-0.0226749	-0.0205745	-0.0279466	-0.0180393	0.00994256	0.0141226	0.00924475	0.0110723	0.0126036	0.00873063	0.0115062	0.0115062	0.00635798	0.007584	0.0141879	0.0139455		-0.0068471	-0.0389572	-0.0376768	-0.0173004	-0.0223319	-0.0196208	-0.0158474	-0.0250565	-0.0234905	-0.0151659	-0.0205498	-0.0304096	-0.0184525
58		0.024191	0.0218042	0.0134366	0.019472	0.0269719	0.0177932	0.0197774	0.0274716	0.031187	-0.0187251	-0.0224606	-0.0098096	-0.0166391	-0.0228572	-0.0163352	-0.0237757	-0.0393523	-0.0247175	0.0094472	0.0174707	0.00795918	0.0128308	0.0102198	0.0110421	0.0109875	0.0109875	0.00173513	0.0098099	0.0131705	0.0130718		-0.0103466	-0.0497914	-0.0277175	-0.0094971	-0.0165039	-0.0224912	-0.0219139	-0.0302523	-0.0283615	-0.0138835	-0.012726	-0.0219662	-0.0256808
60		0.0251194	0.0196497	0.014216	0.0155245	0.0221198	0.0152989	0.02037	0.0228322	0.0242262	-0.0187778	-0.0306441	-0.0130704	-0.0258478	-0.0335017	-0.0122772	-0.0111115	-0.0342326	-0.0245515	0.00711761	0.0182396	0.00760363	0.0156919	0.0100167	0.00954921	0.0178832	0.0178832	0.0041079	0.00997611	0.0163573	0.00760528		-0.0161463	-0.038444	-0.0251568	-0.0253707	-0.0147249	-0.0223265	-0.0211466	-0.0394661	-0.0369994	-0.0163077	-0.021524	-0.0341201	-0.0340695
62		0.0290332	0.0373414	0.0133243	0.0242201	0.0283571	0.0250951	0.0308171	0.0226063	0.0237726	-0.0136453	-0.0380847	-0.0101287	-0.0141169	-0.015788	-0.0140131	-0.0124683	-0.0266063	-0.0236665	0.00884932	0.0120906	0.00742865	0.0112123	0.0106941	0.00626969	0.0169651	0.0169651	0.00404056	0.00812667	0.0207717	0.0107626		-0.0114825	-0.0258878	-0.0212083	-0.0139007	-0.0257427	-0.0336297	-0.0108909	-0.0327188	-0.0306739	-0.0124869	-0.0227423	-0.02386	-0.0258819
64		0.0158346	0.0315911	0.010276	0.0213041	0.0198756	0.0132437	0.0292931	0.029627	0.0233887	-0.0210723	-0.039031	-0.0127075	-0.0231668	-0.0241875	-0.0171602	-0.0199582	-0.0402575	-0.0197279	0.0115865	0.0177319	0.00572039	0.0124099	0.0119556	0.013178	0.01054	0.01054	0.00172393	0.00914887	0.0172626	0.0112687		-0.0142694	-0.0378068	-0.0194144	-0.014383	-0.0206111	-0.0189627	-0.0290505	-0.021381	-0.0200447	-0.0138367	-0.0210515	-0.0307785	-0.0309308
66		0.0183996	0.0269756	0.0157081	0.0208295	0.0281413	0.0103038	0.0261335	0.0435331	0.024252	-0.0284117	-0.0268925	-0.0130376	-0.0364815	-0.0189862	-0.0169523	-0.0191572	-0.0308015	-0.0230146	0.0141226	0.0105417	0.00683904	0.0164462	0.00974405	0.0105069	0.016213	0.016213	0.00334917	0.00730768	0.0130817	0.0101996		-0.0153089	-0.0316499	-0.019115	-0.0136172	-0.0176938	-0.0156464	-0.0214422	-0.024648	-0.0231075	-0.0181433	-0.0214229	-0.023088	-0.0322565
68		0.0165433	0.0250777	0.014959	0.0241016	0.0263657	0.0219088	0.0268941	0.0266225	0.018798	-0.0263093	-0.0308714	-0.0141542	-0.0210864	-0.0136628	-0.0157961	-0.019829	-0.0322171	-0.0220309	0.0125635	0.0137076	0.00950792	0.015454	0.0125858	0.00960385	0.0143884	0.0143884	0.0064303	0.00993107	0.0220247	0.00746475		-0.0110478	-0.0223863	-0.0153066	-0.0211329	-0.0240635	-0.0200291	-0.0114544	-0.0192503	-0.0180472	-0.0100758	-0.0214295	-0.0281872	-0.0220191
70		0.0147406	0.0357765	0.0110445	0.0251879	0.0341612	0.0156192	0.0276188	0.0266534	0.0240142	-0.0176749	-0.0361793	-0.0110073	-0.0289732	-0.0301168	-0.019423	-0.0223913	-0.0338225	-0.0197422	0.0100414	0.0166755	0.00783062	0.0110233	0.0127023	0.00883048	0.0169692	0.0169692	0.00293857	0.00759064	0.0221516	0.0104271		-0.0096653	-0.0379828	-0.018915	-0.0127234	-0.0275207	-0.0186305	-0.0230974	-0.024279	-0.0227615	-0.0132645	-0.0170236	-0.0299637	-0.038326
72		0.0228361	0.0334961	0.00959797	0.0156929	0.0326567	0.01452	0.0190472	0.0273906	0.0190941	-0.0263338	-0.026768	-0.0110944	-0.0356719	-0.0231282	-0.008375	-0.0205362	-0.0423578	-0.0161827	0.0113517	0.010309	0.00534871	0.0163746	0.0107315	0.00955712	0.0108178	0.0108178	0.00336337	0.0105789	0.0241739	0.00818855		-0.0146424	-0.03401	-0.0171594	-0.0150138	-0.0198581	-0.0125634	-0.0206763	-0.0181268	-0.0169939	-0.0102889	-0.0189538	-0.036666	-0.0224849
74		0.0169313	0.0196807	0.00883747	0.0238169	0.0388495	0.0137554	0.0161979	0.0259564	0.0147253	-0.0231941	-0.0346565	-0.0135541	-0.0220404	-0.0221599	-0.0165613	-0.0211778	-0.050718	-0.0161422	0.00798744	0.015707	0.00786056	0.0175903	0.00802282	0.0130417	0.0112286	0.0112286	0.00432425	0.00707354	0.0197182	0.00747279		-0.009113	-0.0243292	-0.0193866	-0.0150604	-0.0173565	-0.0151897	-0.0186303	-0.0236795	-0.0221996	-0.0100081	-0.0158456	-0.0333905	-0.0227526
76		0.0148176	0.0176066	0.010399	0.0284546	0.0325668	0.0142778	0.0175297	0.0219757	0.0156972	-0.0234463	-0.0208998	-0.0135817	-0.0244283	-0.01851	-0.015004	-0.019261	-0.0361596	-0.0169433	0.00710809	0.0119581	0.00781724	0.0130497	0.00790247	0.0147292	0.0148129	0.0148129	0.00331084	0.00568479	0.0163932	0.00744155		-0.0090356	-0.0200117	-0.0185644	-0.0199642	-0.0231655	-0.0263945	-0.0218659	-0.0197793	-0.0185431	-0.0081879	-0.0153433	-0.043184	-0.0134905
78		0.0201804	0.0183163	0.0143643	0.0242637	0.0242122	0.0166867	0.0191122	0.0249092	0.0164922	-0.0194372	-0.0224904	-0.0121795	-0.0218274	-0.0214326	-0.0126547	-0.0172184	-0.0414077	-0.0195595	0.00812262	0.0125425	0.00655006	0.0157475	0.00919304	0.00696007	0.025009	0.025009	0.00322435	0.00898538	0.0154676	0.00805243		-0.0124242	-0.0276274	-0.0158203	-0.0168479	-0.011675	-0.0156463	-0.0193961	-0.0274151	-0.0257016	-0.0100271	-0.013647	-0.0227855	-0.0107988
80		0.0186744	0.0227064	0.0137449	0.0162845	0.0266002	0.0129093	0.0190624	0.026659	0.0193033	-0.0302447	-0.0266101	-0.013631	-0.0237389	-0.0142619	-0.0177747	-0.015935	-0.0280945	-0.0146689	0.00909546	0.0121572	0.00435742	0.0155459	0.00707883	0.00884667	0.0221933	0.0221933	0.00328585	0.00865459	0.0167865	0.0167942		-0.0155093	-0.0180038	-0.0169647	-0.0170393	-0.0150055	-0.013045	-0.0185507	-0.0277963	-0.0260591	-0.0153359	-0.0149689	-0.0225235	-0.0192009
82		0.0216429	0.0309663	0.0104696	0.0204705	0.026743	0.0110537	0.0162407	0.0270852	0.0179938	-0.0410731	-0.029871	-0.0100542	-0.0336149	-0.0215866	-0.0218732	-0.0196415	-0.0355593	-0.0177256	0.0115539	0.0140847	0.00645715	0.016445	0.00706115	0.013171	0.018437	0.018437	0.00403006	0.00807317	0.0161832	0.00796597		-0.0112153	-0.021826	-0.0149386	-0.0113347	-0.0173947	-0.0114974	-0.0255931	-0.0341647	-0.0320294	-0.0103202	-0.0085072	-0.024201	-0.0268806
84		0.023094	0.0216378	0.00965345	0.0199536	0.0321193	0.0201093	0.0215356	0.0277008	0.0165435	-0.0255218	-0.0248345	-0.0141025	-0.0229448	-0.0223659	-0.0090484	-0.0217225	-0.0280251	-0.0185655	0.0100442	0.0155944	0.00637899	0.0111352	0.00864174	0.00857669	0.0125947	0.0125947	0.00480488	0.0103883	0.0176063	0.00994971		-0.0112199	-0.0435699	-0.0166458	-0.0134423	-0.0169471	-0.0149263	-0.0302932	-0.0309486	-0.0290143	-0.0106751	-0.0149955	-0.0267366	-0.045305
86		0.0273647	0.0196763	0.00917577	0.0340748	0.0290247	0.0181586	0.023899	0.0268638	0.0169796	-0.0233571	-0.0188815	-0.0125949	-0.0248119	-0.0207405	-0.0118857	-0.0195177	-0.0307918	-0.0197434	0.00927521	0.00894211	0.00594535	0.0115729	0.00593872	0.0127099	0.0173519	0.0173519	0.00332774	0.00801673	0.017876	0.0110904		-0.0117123	-0.03404	-0.0173333	-0.0147931	-0.0208234	-0.0161313	-0.0269912	-0.0288867	-0.0270813	-0.0103417	-0.0155056	-0.0314747	-0.0164882
88		0.0269021	0.0255985	0.00696441	0.0215433	0.0300995	0.00971626	0.0289887	0.0302946	0.014418	-0.0167546	-0.0275819	-0.0090574	-0.0423446	-0.019844	-0.0141159	-0.0221638	-0.0277511	-0.0236615	0.0069459	0.0119656	0.00807314	0.0165081	0.00510594	0.0138244	0.0154851	0.0154851	0.00428112	0.00909942	0.0166445	0.00775572		-0.0108547	-0.01906	-0.0207038	-0.0245315	-0.0162284	-0.015381	-0.0370638	-0.0174684	-0.0163766	-0.0078132	-0.0229797	-0.0258923	-0.0479671
90		0.0202254	0.0172193	0.00673472	0.0222472	0.0209035	0.00967262	0.0247339	0.0241498	0.0173491	-0.0336913	-0.0351251	-0.0068169	-0.0168568	-0.0194127	-0.0168001	-0.0184505	-0.0293577	-0.0201054	0.00769837	0.0125706	0.00633233	0.0100687	0.00975099	0.0170198	0.0136458	0.0136458	0.00387599	0.0089315	0.0139911	0.00984986		-0.0097738	-0.0306222	-0.0165481	-0.0189538	-0.0233595	-0.0204162	-0.0387458	-0.0182436	-0.0171034	-0.0105049	-0.018881	-0.0259422	-0.0257086
92		0.0221313	0.0311675	0.00908938	0.0172326	0.0134049	0.0136795	0.0231568	0.0270392	0.0199348	-0.0275864	-0.0279066	-0.0075155	-0.023666	-0.0174916	-0.0195531	-0.0239422	-0.0403513	-0.023078	0.0112691	0.00779827	0.00753721	0.0108347	0.00646898	0.0108293	0.0119626	0.0119626	0.00333495	0.00652936	0.0142992	0.00826109		-0.008554	-0.0310585	-0.0153464	-0.0272608	-0.0172609	-0.0080756	-0.0373309	-0.0154014	-0.0144388	-0.0038333	-0.0177163	-0.0191116	-0.0270469
94		0.0171357	0.0347423	0.0109823	0.01974	0.0201198	0.0183225	0.0221474	0.0337704	0.0183251	-0.0218992	-0.0301585	-0.0082654	-0.0255315	-0.0273681	-0.0247144	-0.0332986	-0.0455024	-0.0258987	0.0127344	0.0163018	0.00712205	0.009878	0.00489183	0.0150405	0.0161843	0.0161843	0.00456174	0.00839048	0.0138105	0.00971286		-0.0110642	-0.0436694	-0.0139482	-0.0138104	-0.0127634	-0.017825	-0.0293045	-0.0197434	-0.0185095	-0.0066738	-0.0172097	-0.0267955	-0.0159054
96		0.0216538	0.0285977	0.0116082	0.0212364	0.0249274	0.0147	0.0201483	0.0355186	0.0219147	-0.0281054	-0.0237684	-0.0049417	-0.0234054	-0.0253885	-0.0110607	-0.0250731	-0.0396394	-0.019618	0.0101002	0.0115669	0.0058997	0.0101711	0.0046612	0.0142588	0.0185952	0.0185952	0.00351493	0.0105949	0.0175701	0.0136732		-0.011201	-0.0347296	-0.0267589	-0.0080982	-0.0152311	-0.0121304	-0.0238475	-0.0166747	-0.0156325	-0.0067317	-0.0217469	-0.0253586	-0.0174077
98		0.0185164	0.028542	0.012204	0.0156817	0.0333796	0.0137362	0.0207294	0.0228064	0.0233906	-0.03914	-0.0302118	-0.00526	-0.0285009	-0.0325988	-0.0160911	-0.0184475	-0.0367777	-0.0239457	0.00836245	0.0110248	0.00418375	0.013029	0.00801728	0.0138856	0.0188272	0.0188272	0.00345243	0.0106782	0.0123649	0.0126032		-0.0139991	-0.0144664	-0.0182166	-0.0121248	-0.0154331	-0.01568	-0.0285126	-0.0131397	-0.0123185	-0.0078375	-0.0194813	-0.0184678	-0.0238791
100		0.0201017	0.0303767	0.0175229	0.0207033	0.0243185	0.0132389	0.0257091	0.0205701	0.0133987	-0.0379328	-0.0348156	-0.0071469	-0.0391856	-0.023749	-0.0136466	-0.0120813	-0.0364602	-0.0175219	0.0102978	0.0133522	0.0081484	0.0105112	0.00603974	0.00976394	0.0203982	0.0203982	0.00382207	0.0109572	0.0103746	0.0101304		-0.0099603	-0.0252392	-0.0082154	-0.0117907	-0.0214742	-0.0220131	-0.0212252	-0.0202024	-0.0189397	-0.0049964	-0.0222717	-0.0213991	-0.0180694
102		0.0231899	0.0221084	0.0150497	0.0177824	0.0229942	0.0130523	0.0245752	0.0217004	0.0189757	-0.0546553	-0.019354	-0.0090198	-0.0328496	-0.0166877	-0.0098036	-0.0162793	-0.0426512	-0.0201891	0.00953397	0.0117124	0.00762496	0.011574	0.00849273	0.0132231	0.0181116	0.0181116	0.00270583	0.0100024	0.0140575	0.0146868		-0.0102476	-0.0162755	-0.0180245	-0.0149325	-0.0197121	-0.0178019	-0.030763	-0.0190874	-0.0178945	-0.0053322	-0.020765	-0.0210961	-0.0208252
104		0.0241432	0.0264448	0.0146538	0.0209752	0.0305778	0.0120883	0.022801	0.0226096	0.021746	-0.0319247	-0.022154	-0.009172	-0.0266033	-0.022365	-0.0162229	-0.0193988	-0.042631	-0.022952	0.0105307	0.0112391	0.00483287	0.0171012	0.00748335	0.0127124	0.0129066	0.0129066	0.00358367	0.00892644	0.0130605	0.00873106		-0.0166036	-0.0258193	-0.0132633	-0.0109352	-0.0120379	-0.0149187	-0.0223924	-0.0237611	-0.0222761	-0.0060197	-0.0219168	-0.0261804	-0.020332
106		0.0224771	0.0255961	0.0176442	0.0205804	0.0291327	0.0204627	0.0202006	0.0339811	0.0208358	-0.0228345	-0.0232894	-0.0102809	-0.0192548	-0.0294916	-0.0221391	-0.0210835	-0.0270068	-0.0207752	0.00932798	0.0108207	0.00702502	0.00977936	0.00898151	0.010283	0.0175571	0.0175571	0.00384961	0.0109178	0.0151144	0.0134074		-0.0125805	-0.0345629	-0.0121551	-0.0136885	-0.0085685	-0.0163883	-0.0188532	-0.0184642	-0.0173102	-0.0055207	-0.0185915	-0.0277888	-0.0240347
108		0.0247181	0.0390423	0.0183313	0.0249135	0.0202993	0.019394	0.023388	0.0349661	0.0175042	-0.023682	-0.0238307	-0.012106	-0.0243414	-0.0201479	-0.0184703	-0.0207775	-0.0316049	-0.0151741	0.00750881	0.00757864	0.00603961	0.0148395	0.00809137	0.0116974	0.0168474	0.0168474	0.00275699	0.0101778	0.011331	0.0152859		-0.0100716	-0.0205355	-0.0170848	-0.0139417	-0.0100121	-0.0146831	-0.0410596	-0.0219574	-0.020585	-0.0050071	-0.0137796	-0.0316536	-0.0299207
110		0.0216935	0.026916	0.0158632	0.0193168	0.0241354	0.0183274	0.021657	0.0287124	0.0215536	-0.0228813	-0.0161066	-0.0149081	-0.0235581	-0.0183618	-0.0156989	-0.0188187	-0.0269427	-0.0214842	0.00719406	0.0145119	0.00714885	0.0109207	0.00874681	0.0139139	0.0161925	0.0161925	0.00198248	0.0100686	0.0131068	0.0103109		-0.0078781	-0.0247812	-0.013575	-0.0153234	-0.0122643	-0.0181976	-0.0246628	-0.0178414	-0.0167263	-0.0072486	-0.0161051	-0.0292846	-0.0502474
112		0.0204426	0.019334	0.0150613	0.0236387	0.0227758	0.0147975	0.0293961	0.0261288	0.0172408	-0.0154773	-0.0221143	-0.0092052	-0.0310508	-0.0258456	-0.0253846	-0.0148663	-0.0260693	-0.0189517	0.00797286	0.0113218	0.00600374	0.0125106	0.00463595	0.0268322	0.0113468	0.0113468	0.00196995	0.0110348	0.0113427	0.0104472		-0.0105175	-0.0258717	-0.0159701	-0.0196896	-0.0198294	-0.0144548	-0.0297853	-0.0175557	-0.0164584	-0.0044787	-0.0188482	-0.0220314	-0.0527179
114		0.0289203	0.0166017	0.0114222	0.0243196	0.024817	0.0175346	0.022687	0.0299867	0.0180054	-0.0219845	-0.0255579	-0.0071196	-0.0328286	-0.0223932	-0.0223398	-0.0191788	-0.0280766	-0.0214611	0.0116202	0.0115113	0.0057341	0.0107816	0.0110626	0.018542	0.0110884	0.0110884	0.00214178	0.0082694	0.0112202	0.0219259		-0.0137291	-0.0370098	-0.0206125	-0.0190703	-0.01892	-0.0141808	-0.0160004	-0.0301428	-0.0282589	-0.0063896	-0.0197072	-0.0183229	-0.0495538
116		0.0208931	0.0181558	0.0123836	0.034817	0.038421	0.0155821	0.0275986	0.0227919	0.0183675	-0.0221314	-0.0436756	-0.0087692	-0.0274899	-0.0289135	-0.0210286	-0.0229704	-0.0322732	-0.0171139	0.00765256	0.010016	0.006856	0.0125546	0.00856016	0.0112628	0.0134486	0.0134486	0.00260712	0.00786746	0.0114724	0.0157864		-0.0160304	-0.023639	-0.0187328	-0.0220673	-0.0246983	-0.0186735	-0.0141467	-0.0312702	-0.0293158	-0.0060268	-0.0153739	-0.0252777	-0.0220582
118		0.0251235	0.0208769	0.0114584	0.0121271	0.0284288	0.014249	0.0197546	0.0230121	0.0187957	-0.0336669	-0.0266288	-0.0086188	-0.0142526	-0.0228771	-0.0136494	-0.0179331	-0.026249	-0.0163203	0.0101634	0.0102953	0.00928981	0.013183	0.0115222	0.0167138	0.0132451	0.0132451	0.00402569	0.00836505	0.0119152	0.00990278		-0.0137944	-0.0220592	-0.0172544	-0.0099011	-0.023342	-0.0240636	-0.0175452	-0.0216657	-0.0203116	-0.0067173	-0.0176013	-0.027457	-0.0315297
120		0.0189946	0.0313116	0.0103482	0.0132095	0.023968	0.0147775	0.0209749	0.0364732	0.0193056	-0.033438	-0.0263402	-0.0079095	-0.0262026	-0.0204171	-0.0102745	-0.0190071	-0.0301568	-0.0265919	0.00949175	0.0109208	0.00790857	0.0109369	0.00864233	0.0129783	0.0145781	0.0145781	0.00516707	0.0117046	0.0102497	0.0117475		-0.0188829	-0.0270979	-0.0182218	-0.0131406	-0.0200632	-0.0233232	-0.0226111	-0.0199214	-0.0186764	-0.0119163	-0.0211223	-0.0162392	-0.0241539
122		0.0153446	0.0274907	0.0102392	0.0168266	0.0409086	0.0157772	0.0214041	0.0327722	0.0221131	-0.0174726	-0.0234982	-0.0102418	-0.0284517	-0.0252714	-0.0112382	-0.0210415	-0.0269085	-0.0283624	0.0108361	0.00958823	0.00851821	0.0101756	0.00721994	0.00899839	0.0153848	0.0153848	0.00712401	0.00894141	0.00840237	0.00911841		-0.0153384	-0.0219623	-0.0181451	-0.0096553	-0.0209608	-0.0210814	-0.0240308	-0.0287561	-0.0269589	-0.0126829	-0.0188327	-0.0146346	-0.0180297
124		0.0228555	0.0271498	0.0124328	0.0144479	0.0247394	0.0155148	0.0253819	0.0278489	0.0277632	-0.0151925	-0.038837	-0.0121899	-0.021466	-0.0300581	-0.0114667	-0.0249724	-0.0228186	-0.0262544	0.00999612	0.00808315	0.00841104	0.0157441	0.0081807	0.00888583	0.0158866	0.0158866	0.00473707	0.00849844	0.00958042	0.0100952		-0.0140979	-0.0284798	-0.0212637	-0.0090473	-0.0162083	-0.019509	-0.0122398	-0.0233941	-0.021932	-0.0163621	-0.0168127	-0.0202009	-0.0165078
126		0.0249777	0.0285428	0.0141453	0.0212349	0.0200953	0.0111118	0.0228528	0.0284855	0.0270294	-0.0223289	-0.0315501	-0.0140775	-0.0341898	-0.0273738	-0.0104727	-0.0180108	-0.0202079	-0.0267726	0.00939195	0.00693168	0.00605273	0.0105845	0.00547416	0.00784307	0.016686	0.016686	0.00349644	0.00561569	0.0116486	0.00940297		-0.0133697	-0.0272029	-0.0141433	-0.0116486	-0.019151	-0.0134629	-0.0159092	-0.0401608	-0.0376507	-0.0119172	-0.0150984	-0.0177373	-0.0215734
128		0.0237612	0.0316126	0.0161615	0.0209702	0.0186421	0.00834608	0.0215384	0.0304153	0.0211157	-0.0243502	-0.0337324	-0.0176204	-0.020763	-0.0187186	-0.0125087	-0.0132305	-0.0274774	-0.0286579	0.00989654	0.010083	0.00953122	0.00738177	0.00402911	0.00948859	0.0110355	0.0110355	0.00540911	0.00490614	0.0181592	0.0142541		-0.0113294	-0.0363833	-0.0211541	-0.009701	-0.0154561	-0.0162964	-0.0188739	-0.0253554	-0.0237707	-0.0098594	-0.0113342	-0.0194073	-0.0334763
130		0.0212578	0.0257799	0.0161068	0.0182786	0.0377343	0.0137564	0.0223001	0.0345295	0.0252373	-0.0206424	-0.0315599	-0.0122083	-0.0154984	-0.0253582	-0.0214321	-0.0165564	-0.0279179	-0.0294996	0.0094598	0.00552261	0.0101246	0.010893	0.00583508	0.00897233	0.0126401	0.0126401	0.00459882	0.00592447	0.0114908	0.0186253		-0.017001	-0.022453	-0.0173602	-0.0154994	-0.0213558	-0.0163718	-0.0183275	-0.0323735	-0.0303501	-0.0118473	-0.0109064	-0.0147144	-0.0242819
132		0.0225643	0.0227682	0.0161448	0.0194854	0.0307905	0.0156884	0.0215824	0.0288151	0.023365	-0.0121335	-0.0298145	-0.0088548	-0.0230512	-0.025927	-0.0077012	-0.0201233	-0.0294824	-0.0271706	0.00854389	0.0114657	0.00841422	0.00855119	0.00691868	0.00894826	0.0181805	0.0181805	0.00413286	0.00851768	0.0124986	0.012027		-0.0168478	-0.0272852	-0.0177567	-0.0173165	-0.0150384	-0.0147361	-0.017298	-0.027541	-0.0258197	-0.0096468	-0.0120346	-0.0218738	-0.0250328
134		0.0221784	0.0191914	0.0111386	0.0177511	0.0317298	0.0191669	0.0185297	0.0230315	0.0104411	-0.0246114	-0.0203705	-0.0088249	-0.0443646	-0.0218186	-0.020305	-0.0253034	-0.0209902	-0.0174966	0.0100932	0.00503748	0.00757681	0.00989967	0.00770094	0.00856404	0.0140429	0.0140429	0.0034154	0.00723856	0.0123626	0.00950452		-0.0168413	-0.0191666	-0.017296	-0.0125649	-0.0148982	-0.0149636	-0.0219341	-0.030727	-0.0288066	-0.0079452	-0.0158187	-0.021355	-0.0337866
136		0.0232023	0.0182664	0.0101256	0.0121043	0.0386848	0.0135667	0.0247956	0.0189599	0.0175426	-0.0219645	-0.0290441	-0.0089801	-0.0304088	-0.0240276	-0.0174135	-0.0250542	-0.0203396	-0.0204297	0.010563	0.00986174	0.00765	0.0118137	0.00681388	0.00852871	0.0111532	0.0111532	0.00427983	0.0055201	0.0112387	0.00932821		-0.0105769	-0.0154906	-0.0171068	-0.0105452	-0.0102751	-0.0169599	-0.0244487	-0.0305114	-0.0286045	-0.0057024	-0.0143569	-0.0254003	-0.0296086
138		0.0233364	0.00738103	0.0122855	0.0147792	0.0272656	0.00945279	0.02217	0.0177028	0.0247919	-0.0237602	-0.0235339	-0.0104033	-0.0258552	-0.0208678	-0.01677	-0.0222155	-0.0250448	-0.0247277	0.0107465	0.00904228	0.00628888	0.0165931	0.00727427	0.0109418	0.0176277	0.0176277	0.00416671	0.00819593	0.0117935	0.0231229		-0.0080488	-0.0231409	-0.0148168	-0.0173648	-0.0127545	-0.0130502	-0.0210773	-0.0231419	-0.0216955	-0.0048667	-0.0143745	-0.0210106	-0.0222754
140		0.0268224	0.0220246	0.0125183	0.0150335	0.020082	0.015701	0.0236943	0.0219307	0.0141638	-0.0239053	-0.0252918	-0.0115608	-0.0232275	-0.0225905	-0.0172012	-0.0207953	-0.0208509	-0.0245163	0.00860548	0.0125219	0.00637812	0.0143659	0.0069486	0.0103432	0.0148435	0.0148435	0.00899805	0.00801806	0.00955893	0.00772666		-0.0107488	-0.0263868	-0.0170342	-0.0118715	-0.0133224	-0.0154995	-0.0302793	-0.0180339	-0.0169067	-0.006937	-0.0117738	-0.0178781	-0.0208224
142		0.021629	0.0187861	0.0117641	0.018847	0.0329906	0.0180957	0.0226849	0.0170841	0.0143643	-0.0313955	-0.0194181	-0.0129022	-0.0176128	-0.0256776	-0.0204509	-0.0226067	-0.0249217	-0.0306902	0.00675005	0.0168268	0.00860256	0.0117918	0.00508636	0.0152721	0.0156989	0.0156989	0.00667488	0.00806191	0.0160269	0.00832478		-0.0125036	-0.0180922	-0.0182428	-0.0112308	-0.010667	-0.0101249	-0.0295517	-0.023088	-0.021645	-0.0119178	-0.01445	-0.0226983	-0.0179589
144		0.0272408	0.0195153	0.00919993	0.0184489	0.0291611	0.00882719	0.0215777	0.0230456	0.0184406	-0.0185612	-0.0136039	-0.014801	-0.0112167	-0.0161281	-0.0181826	-0.0175463	-0.0312356	-0.0300707	0.00690593	0.0211278	0.00607399	0.0122106	0.0111908	0.0150313	0.0143684	0.0143684	0.00409367	0.00521995	0.0166952	0.0113321		-0.0131914	-0.0197033	-0.0165329	-0.0103229	-0.0123397	-0.010803	-0.0364639	-0.0229065	-0.0214748	-0.0043098	-0.0186167	-0.026156	-0.0201935
146		0.0223454	0.0190365	0.0131878	0.0181359	0.0266544	0.0122812	0.024352	0.0179124	0.022493	-0.0122043	-0.026968	-0.0156461	-0.0143064	-0.017702	-0.0170916	-0.0166617	-0.0239167	-0.032573	0.00851764	0.011307	0.00721457	0.0090504	0.00850421	0.0156772	0.0158618	0.0158618	0.00306301	0.00765792	0.0126558	0.00818649		-0.0092379	-0.0266748	-0.0166353	-0.0169993	-0.0127235	-0.0163945	-0.04476	-0.0223097	-0.0209153	-0.0085925	-0.0295318	-0.0182169	-0.0159214
148		0.0201394	0.0162964	0.0143548	0.0264677	0.0311392	0.0196051	0.0193201	0.0181921	0.0236605	-0.0183124	-0.0187177	-0.0130161	-0.0133754	-0.0245689	-0.0122287	-0.0159457	-0.0233648	-0.0323541	0.00772486	0.010987	0.00928068	0.0100137	0.00856492	0.0103057	0.013146	0.013146	0.00573548	0.00798464	0.0095145	0.0101198		-0.0104651	-0.0179005	-0.0174546	-0.0153083	-0.0144221	-0.011944	-0.0252083	-0.0275573	-0.0258349	-0.0109761	-0.017445	-0.0191483	-0.028008
150		0.0268406	0.0264921	0.011871	0.0184554	0.0367828	0.011788	0.0199354	0.0244782	0.0202897	-0.0167854	-0.0164384	-0.0106034	-0.013177	-0.026362	-0.0164181	-0.0178275	-0.0222462	-0.0264915	0.00835761	0.0113051	0.00808252	0.00969964	0.00705681	0.012321	0.0185901	0.0185901	0.00504306	0.00899373	0.00787774	0.011755		-0.0114495	-0.0264105	-0.0167308	-0.0166186	-0.0142636	-0.0183691	-0.0533724	-0.0167817	-0.0157329	-0.0094209	-0.0221117	-0.0166325	-0.0290529
152		0.0193265	0.0308108	0.0171586	0.0222404	0.0464737	0.0140841	0.0237557	0.0240687	0.0129596	-0.0194686	-0.0206719	-0.0107241	-0.0267921	-0.0225966	-0.0158587	-0.0228209	-0.0288726	-0.020541	0.00926624	0.0126047	0.00470261	0.00996926	0.00725836	0.0151375	0.0162981	0.0162981	0.00375956	0.00690188	0.00775988	0.0125571		-0.0125417	-0.0171924	-0.0179457	-0.0138551	-0.0157853	-0.0160922	-0.030286	-0.012733	-0.0119372	-0.0087246	-0.0178428	-0.0168262	-0.0271745
154		0.0157819	0.0235603	0.0110868	0.0189761	0.0270872	0.0222606	0.0241944	0.0273761	0.0181771	-0.015256	-0.0176174	-0.0087909	-0.0120864	-0.0250124	-0.0189921	-0.0202439	-0.0290656	-0.0203776	0.0107354	0.00591732	0.00573575	0.0111448	0.00780502	0.00854914	0.0132636	0.0132636	0.00487284	0.00545382	0.00724969	0.00789986		-0.0109893	-0.0191638	-0.0285679	-0.0170997	-0.0109206	-0.0144161	-0.0148581	-0.0209496	-0.0196402	-0.0101232	-0.012373	-0.0122293	-0.0186981
156		0.0177299	0.0188732	0.0106622	0.0194958	0.0240321	0.0134931	0.0217307	0.0245636	0.0245601	-0.0194554	-0.0115963	-0.0123516	-0.0354274	-0.0268886	-0.0179932	-0.0199048	-0.0277664	-0.0254182	0.00701707	0.00520648	0.00616441	0.0118515	0.00952285	0.0105283	0.017948	0.017948	0.00659847	0.00780844	0.00771372	0.00813178		-0.0105324	-0.0329032	-0.0168814	-0.0173441	-0.016428	-0.0244202	-0.0382297	-0.0186056	-0.0174427	-0.0117669	-0.0110292	-0.0140292	-0.0217956
158		0.0180812	0.0169767	0.0110034	0.0181846	0.0315642	0.011744	0.0198808	0.021835	0.02471	-0.0175106	-0.0124655	-0.0135468	-0.0141794	-0.0190805	-0.0176595	-0.0202583	-0.0227067	-0.0231476	0.0063621	0.00681869	0.00539343	0.00954539	0.00540148	0.0135148	0.0163168	0.0163168	0.00746154	0.0112758	0.00853983	0.00712378		-0.0096827	-0.0198033	-0.0166746	-0.0162082	-0.0137279	-0.0130401	-0.0216186	-0.0149261	-0.0139932	-0.0120348	-0.0147205	-0.0127195	-0.0192892
160		0.0175374	0.0167704	0.0121376	0.0264568	0.0205362	0.010254	0.0244349	0.0240857	0.0185958	-0.0202624	-0.0159947	-0.0143051	-0.0144618	-0.0238291	-0.0160165	-0.0190262	-0.0280729	-0.025931	0.00649154	0.00916009	0.00585934	0.0124321	0.00448772	0.0110172	0.0161981	0.0161981	0.00943722	0.0120246	0.0111434	0.00728051		-0.0072283	-0.0153955	-0.0160863	-0.0126089	-0.0304332	-0.0110436	-0.0280807	-0.015188	-0.0142387	-0.014138	-0.0157922	-0.0167726	-0.0203918
162		0.0198344	0.0189742	0.0103042	0.0145071	0.0291296	0.0170079	0.0227524	0.0220565	0.0170416	-0.01791	-0.0182937	-0.0163742	-0.0140858	-0.0206964	-0.0213684	-0.0187481	-0.0315928	-0.0232988	0.0097517	0.00740223	0.00723906	0.00918841	0.00293183	0.0161929	0.0166966	0.0166966	0.0123803	0.00822309	0.0117001	0.0194312		-0.0126516	-0.0193213	-0.0139728	-0.0069347	-0.0118506	-0.0126646	-0.0239268	-0.0222971	-0.0209035	-0.021807	-0.0162701	-0.0147557	-0.0215238
164		0.0168426	0.0197321	0.00904633	0.0171939	0.0267778	0.0139292	0.0175401	0.0247523	0.0215191	-0.0151412	-0.0228833	-0.0119637	-0.0138168	-0.0172133	-0.0218101	-0.0208507	-0.0300799	-0.0250841	0.00622072	0.00831344	0.00667011	0.0096897	0.00832937	0.0151924	0.0189369	0.0189369	0.0152209	0.00647601	0.00661028	0.0142096		-0.00891	-0.0234885	-0.0124758	-0.0080768	-0.0130338	-0.0176541	-0.0268722	-0.0171724	-0.0160991	-0.0196602	-0.0155795	-0.0203183	-0.020784
166		0.0205747	0.0232513	0.00666572	0.0182526	0.0181954	0.00669411	0.0160676	0.0237165	0.0235746	-0.0191752	-0.0178358	-0.0128462	-0.0201788	-0.0180766	-0.012391	-0.0215083	-0.030135	-0.0273494	0.00958491	0.00989697	0.00673009	0.00818373	0.00569382	0.0133502	0.0160827	0.0160827	0.00946148	0.00755064	0.00708591	0.00440317		-0.0106268	-0.0190408	-0.0124931	-0.007953	-0.0110092	-0.0129382	-0.0230753	-0.018367	-0.0172191	-0.0183492	-0.0191377	-0.0098973	-0.0141341
168		0.0150516	0.0195448	0.00920004	0.0170426	0.0195576	0.0125196	0.0170861	0.0238687	0.0129487	-0.0173623	-0.0153277	-0.0112522	-0.0179239	-0.0187763	-0.0166066	-0.0210779	-0.0306577	-0.0192086	0.00744804	0.0135381	0.0046692	0.0102789	0.00666307	0.0097753	0.015114	0.015114	0.00778245	0.00603602	0.00825301	0.00889718		-0.0080955	-0.0146726	-0.0123183	-0.0097371	-0.014704	-0.0095768	-0.0170381	-0.018461	-0.0173071	-0.0254014	-0.0155057	-0.0158021	-0.0238412
170		0.0184336	0.0145572	0.0143165	0.0159672	0.020098	0.0146628	0.0226831	0.0240209	0.0166604	-0.0136708	-0.0193744	-0.0096663	-0.0143631	-0.0192598	-0.0191238	-0.0214401	-0.0311804	-0.0229253	0.00858701	0.00694556	0.00518282	0.00916846	0.00649198	0.0173607	0.0150796	0.0150796	0.00322284	0.00738491	0.00752983	0.00634631		-0.011123	-0.0144259	-0.0214564	-0.0086896	-0.0136127	-0.0117837	-0.0288716	-0.0180587	-0.0169301	-0.0232325	-0.0273019	-0.0153427	-0.0092188
172		0.0173767	0.0218776	0.0165635	0.0178383	0.0210206	0.0258638	0.0237224	0.0241732	0.0148452	-0.0148642	-0.0229344	-0.0094612	-0.0138573	-0.0247866	-0.0223774	-0.0236377	-0.0317032	-0.0202916	0.00798997	0.00439236	0.00517696	0.0146737	0.00742851	0.0147122	0.00862436	0.00862436	0.00286199	0.00673623	0.00634291	0.00381048		-0.0116539	-0.0152302	-0.0117862	-0.0119337	-0.0155259	-0.0148012	-0.0283055	-0.0215757	-0.0202273	-0.0198142	-0.0084317	-0.0114373	-0.0160936
174		0.0215171	0.0258664	0.0125	0.0141004	0.0195761	0.0166972	0.0264392	0.0243254	0.0199128	-0.0218622	-0.0221886	-0.0100272	-0.0182474	-0.0171222	-0.0244956	-0.022195	-0.0322259	-0.0237026	0.00789384	0.00822351	0.00479233	0.0063996	0.00515345	0.0184846	0.010001	0.010001	0.00407435	0.00563313	0.00779453	0.00688345		-0.0112566	-0.0207243	-0.0137899	-0.0098581	-0.0181886	-0.0164835	-0.0156056	-0.0185471	-0.0173879	-0.0149928	-0.0150424	-0.0173235	-0.0187272
176		0.0206255	0.0212279	0.0110413	0.0101843	0.0186475	0.0127045	0.0227926	0.0244776	0.0164468	-0.0262244	-0.0223969	-0.0105577	-0.0198004	-0.0172708	-0.022679	-0.0225843	-0.0327486	-0.0241846	0.00756398	0.00494146	0.00372152	0.0106001	0.00668369	0.0131456	0.0114529	0.0114529	0.00318379	0.00628087	0.00633862	0.00598941		-0.0082486	-0.013191	-0.0126486	-0.0106042	-0.01064	-0.0160176	-0.0223066	-0.0179039	-0.0167849	-0.015071	-0.019151	-0.0107942	-0.023287
178		0.0171644	0.0203849	0.0122652	0.015664	0.0223981	0.0152787	0.0238896	0.0246298	0.0192617	-0.0192242	-0.0179537	-0.0106445	-0.0180202	-0.0179024	-0.0210636	-0.0185371	-0.0332714	-0.0215087	0.00680883	0.00868118	0.00544546	0.010812	0.00349898	0.00710217	0.0129298	0.0129298	0.0109332	0.00570723	0.00894635	0.00795765		-0.0121959	-0.0128093	-0.0128857	-0.0101478	-0.0099992	-0.0143511	-0.0165248	-0.0152218	-0.0142705	-0.0130053	-0.0152128	-0.0127431	-0.0123594
180		0.0170765	0.0167448	0.0166683	0.0143399	0.0197024	0.0153519	0.0180106	0.0247821	0.0156	-0.0310583	-0.0205805	-0.0115713	-0.0217709	-0.0188582	-0.0213293	-0.0182384	-0.0337941	-0.0224516	0.00760217	0.00910213	0.00707748	0.00898972	0.00610303	0.00911958	0.0128649	0.0128649	0.00243929	0.00849171	0.0120958	0.00610982		-0.0095425	-0.014458	-0.0164314	-0.0151262	-0.0136902	-0.0189364	-0.0214851	-0.0205739	-0.019288	-0.0131105	-0.0128785	-0.0099083	-0.0157874
182		0.0237214	0.0155342	0.0177453	0.0110595	0.0222721	0.015425	0.0197226	0.0249343	0.0192911	-0.0235417	-0.0274607	-0.0096256	-0.0162372	-0.0224229	-0.021595	-0.0191738	-0.0343169	-0.0220534	0.00630976	0.00427838	0.00578073	0.00685289	0.00716324	0.00981249	0.0128829	0.0128829	0.00572194	0.0117905	0.00970154	0.00466659		-0.0120555	-0.0190794	-0.0163669	-0.0141256	-0.0080961	-0.0202508	-0.0257457	-0.0240711	-0.0225667	-0.0148886	-0.0149794	-0.0105644	-0.0200574
184		0.0244606	0.0196409	0.012653	0.0167038	0.0365155	0.0154981	0.0192685	0.0250865	0.0232852	-0.023081	-0.0220651	-0.0072127	-0.0124127	-0.0236575	-0.0218607	-0.0151246	-0.0348396	-0.0227639	0.00752209	0.00723949	0.00514191	0.00784265	0.00607139	0.0055833	0.010089	0.010089	0.00831001	0.008928	0.00594016	0.00507026		-0.0063637	-0.0137326	-0.0154644	-0.0094176	-0.0082398	-0.0141114	-0.0191165	-0.022114	-0.0207319	-0.0114129	-0.0127431	-0.0100357	-0.0127999
186		0.019875	0.0195429	0.0110282	0.0200594	0.0170037	0.0155712	0.017795	0.0252387	0.0160016	-0.0219277	-0.0269401	-0.0095526	-0.0083243	-0.0135705	-0.0221263	-0.0190141	-0.0350962	-0.0200107	0.00800627	0.00793339	0.00385387	0.00692742	0.0040637	0.00968753	0.0107241	0.0107241	0.00366671	0.00882404	0.00681001	0.00779818		-0.0098331	-0.0050138	-0.0187294	-0.0097349	-0.0103609	-0.0131842	-0.0168097	-0.0158731	-0.014881	-0.0157932	-0.0164323	-0.0187824	-0.0106087
188		0.0213352	0.0174461	0.0130291	0.0179992	0.0202081	0.0156444	0.0183389	0.025391	0.021191	-0.0252171	-0.0201817	-0.0131285	-0.0131699	-0.013994	-0.022392	-0.0229296	-0.0355885	-0.0193951	0.00740784	0.0070633	0.00515553	0.00807643	0.00658635	0.010858	0.0162749	0.0162749	0.00354498	0.00654447	0.00629875	0.00696086		-0.0108144	-0.0112984	-0.0174179	-0.0072521	-0.0137224	-0.0152007	-0.0217299	-0.0185082	-0.0173514	-0.0106695	-0.0204426	-0.0129875	-0.0158058
190		0.0251862	0.0213403	0.0122253	0.0110558	0.016423	0.0157175	0.028329	0.0255432	0.0168291	-0.021478	-0.0312605	-0.0087929	-0.0098561	-0.0141779	-0.0226577	-0.0176827	-0.0360808	-0.0159227	0.00832444	0.00926088	0.00469768	0.00720982	0.00927018	0.0174704	0.0087967	0.0087967	0.00919375	0.00641692	0.00684011	0.00428308		-0.0116354	-0.0092356	-0.0147219	-0.0079677	-0.0116601	-0.0133667	-0.0276224	-0.0151712	-0.014223	-0.0136284	-0.0132768	-0.0108097	-0.0163819
192		0.022718	0.0159404	0.00994897	0.0119677	0.0220665	0.0157906	0.0231935	0.0256954	0.015782	-0.0195392	-0.0281036	-0.0079779	-0.0116038	-0.014663	-0.0229234	-0.0161885	-0.0365731	-0.022904	0.00703154	0.00483042	0.00669469	0.00901724	0.00445061	0.0147363	0.00795721	0.00795721	0.00459145	0.00909885	0.0100486	0.00831081		-0.0100025	-0.0144009	-0.0255963	-0.0075268	-0.0114187	-0.0146654	-0.025639	-0.0205163	-0.0192341	-0.0112389	-0.0270629	-0.0097868	-0.0064876
194		0.0261494	0.0152011	0.0077797	0.0126491	0.0183418	0.0158638	0.0252525	0.0258476	0.0143641	-0.0206704	-0.0276527	-0.0104319	-0.0105288	-0.012471	-0.0231891	-0.0133777	-0.0370655	-0.0201864	0.00818017	0.00523314	0.0076147	0.00988026	0.00505118	0.0106447	0.007951	0.007951	0.00257234	0.00675782	0.00545207	0.0045519		-0.0103311	-0.0166712	-0.0118761	-0.0098589	-0.0091088	-0.0190023	-0.0257946	-0.0172301	-0.0161532	-0.0083258	-0.0181589	-0.0119768	-0.0107014
196		0.0207049	0.0182136	0.00809459	0.0125389	0.016087	0.0159369	0.0207755	0.0259998	0.0129463	-0.0180763	-0.0202258	-0.0124076	-0.0119026	-0.0180127	-0.0234548	-0.0168224	-0.0375578	-0.0200227	0.00961545	0.00595328	0.00727957	0.0105191	0.0057045	0.00932528	0.00811468	0.00811468	0.00498223	0.004273	0.00459644	0.00508779		-0.0090743	-0.0124161	-0.010264	-0.0099534	-0.015445	-0.0159453	-0.0128216	-0.0178296	-0.0167152	-0.0136444	-0.0144757	-0.0113849	-0.0187138
Figure 5h: mean velocity over time for protrusions and retractions of HuH-7 cells with elevated Rac1 activation with or without 12 hr treatment of FFFIKLLI
		Ctrl														FFFIKLLI
		Mean Protrusion Velocity (¬µm/min)							Mean Retraction Velocity (¬µm/min)							Mean Protrusion Velocity (¬µm/min)								Mean Retraction Velocity (¬µm/min)
2		0.0312396	0.0285904	0.0297388	0.0429828	0.0457567	0.0327498	0.0351763	-0.0394928	-0.0345011	-0.0292068	-0.0379397	-0.0511072	-0.0121047	-0.0411026	0.0444912	0.0632981	0.0271855	0.0328357	0.027644	0.0357128	0.0250976	0.0366093	-0.0387435	-0.112792	-0.0215221	-0.0456487	-0.0444338	-0.0398357	-0.0282939	-0.0413676
4		0.0396439	0.0412864	0.0206221	0.0501607	0.0345706	0.0310672	0.0362252	-0.0173554	-0.030323	-0.0638265	-0.0742951	-0.0512019	-0.0196137	-0.0439958	0.0312561	0.0548575	0.0241492	0.0286536	0.0376172	0.0438025	0.0243201	0.0349509	-0.0332105	-0.0916016	-0.0196047	-0.0371046	-0.0422749	-0.0420868	-0.0236901	-0.0394838
6		0.0386397	0.0420482	0.0241232	0.0621105	0.0373329	0.0390851	0.0405566	-0.0397649	-0.0381063	-0.0594387	-0.0379777	-0.0663998	-0.0222873	-0.0544616	0.0382423	0.0538772	0.0264152	0.0272258	0.0335618	0.0513967	0.0276234	0.0369061	-0.0327047	-0.0688726	-0.0258965	-0.0534154	-0.0412495	-0.0292985	-0.0249492	-0.0327131
8		0.0292808	0.0407797	0.0205092	0.0412734	0.0420555	0.0355717	0.0349117	-0.0444972	-0.0476742	-0.0630561	-0.0366174	-0.0506347	-0.0742903	-0.0457032	0.0338412	0.0519943	0.0256109	0.0216523	0.036142	0.0506833	0.0381476	0.0368674	-0.0309877	-0.0457231	-0.0273355	-0.0310134	-0.0394538	-0.0307585	-0.0237198	-0.0359644
10		0.0485517	0.0444404	0.0375532	0.0311688	0.0509803	0.0307634	0.0405763	-0.0263961	-0.0498219	-0.034532	-0.0624407	-0.0657199	-0.0353084	-0.0466132	0.0377596	0.0489672	0.0417225	0.0236925	0.0452678	0.0456565	0.0326794	0.0393922	-0.0474438	-0.0487268	-0.0196533	-0.0347064	-0.037467	-0.0375402	-0.0262132	-0.0365858
12		0.0433155	0.046294	0.0377031	0.043605	0.0403379	0.029745	0.0401667	-0.0491839	-0.0492167	-0.0344059	-0.0481443	-0.0534625	-0.0452661	-0.0598362	0.0251855	0.0451449	0.0262855	0.019636	0.0446253	0.0494566	0.0301134	0.0343496	-0.0384608	-0.0444155	-0.019101	-0.0304662	-0.0420044	-0.047019	-0.0346342	-0.0353349
14		0.0483174	0.0421657	0.0365638	0.0512102	0.0445834	0.032925	0.0426276	-0.0321062	-0.0625953	-0.077103	-0.0468647	-0.0711821	-0.0791663	-0.0681828	0.0289388	0.0505019	0.0403136	0.02258	0.0415211	0.0435345	0.0202365	0.0353752	-0.0429841	-0.0523619	-0.0171593	-0.031071	-0.0440362	-0.0347475	-0.0249845	-0.0350264
16		0.0454276	0.0463996	0.0342035	0.0344906	0.0480199	0.0533781	0.0436532	-0.0644345	-0.0415525	-0.0772726	-0.0454151	-0.0962548	-0.0741674	-0.0609232	0.0342308	0.0493715	0.026419	0.0228103	0.0393516	0.040834	0.0263626	0.0341971	-0.0451492	-0.0408545	-0.0177376	-0.0322001	-0.0511482	-0.0321825	-0.0259127	-0.0313712
18		0.0359485	0.0523629	0.031288	0.0519217	0.0487473	0.0269872	0.0412093	-0.0429162	-0.0320746	-0.0266723	-0.100982	-0.10298	-0.0599137	-0.0443402	0.0379775	0.0524238	0.0317473	0.0201859	0.0273095	0.0395487	0.0242257	0.0333455	-0.0391777	-0.0385438	-0.0277074	-0.0294692	-0.0350158	-0.0312482	-0.0184368	-0.0352975
20		0.041163	0.0362381	0.0317853	0.0502858	0.0400984	0.0354471	0.0391696	-0.0271847	-0.0424172	-0.0291022	-0.0469734	-0.0581186	-0.0622451	-0.0541379	0.0385018	0.0464783	0.03074	0.0199005	0.0368085	0.0384204	0.018915	0.0328235	-0.048737	-0.0307438	-0.0193718	-0.0274305	-0.0534625	-0.0429385	-0.0243987	-0.0336863
22		0.0445492	0.0385243	0.0253954	0.0524678	0.0403297	0.0389118	0.0400297	-0.0211648	-0.0405656	-0.0263948	-0.0770032	-0.0622577	-0.0974411	-0.0513622	0.0321383	0.0599539	0.0349826	0.0220672	0.0476799	0.0324108	0.0251624	0.0363421	-0.0391514	-0.0321008	-0.0156479	-0.031415	-0.0497491	-0.0294741	-0.0382659	-0.0298961
24		0.0352366	0.039147	0.0285237	0.0546693	0.051331	0.0361288	0.0408394	-0.0367539	-0.0698341	-0.0736035	-0.0427436	-0.0536849	-0.0715532	-0.0605044	0.0382993	0.0614612	0.0258693	0.0203824	0.052784	0.0306434	0.0290743	0.0369306	-0.0362267	-0.0281731	-0.0176536	-0.0267892	-0.0513996	-0.0236858	-0.0253445	-0.0320542
26		0.0419316	0.0443929	0.0292463	0.0519037	0.0413466	0.0314377	0.0400431	-0.0458951	-0.0793108	-0.0637868	-0.0453566	-0.0637455	-0.0649314	-0.066169	0.0355216	0.051216	0.0265465	0.0182852	0.0586514	0.0335089	0.0321733	0.0365575	-0.038189	-0.0271828	-0.0181864	-0.0231355	-0.0492458	-0.0232835	-0.0451565	-0.0307541
28		0.0429218	0.0298974	0.0264161	0.0374233	0.0542301	0.0662176	0.0428511	-0.0609602	-0.0636378	-0.0602585	-0.0522467	-0.0706793	-0.0692314	-0.0505388	0.034646	0.0578384	0.0293465	0.0192659	0.0426474	0.0312377	0.0336987	0.0355258	-0.0287512	-0.0320149	-0.0133875	-0.0330826	-0.0431699	-0.0295882	-0.035284	-0.0329932
30		0.0371854	0.0402692	0.0277032	0.0377544	0.0603443	0.0239333	0.037865	-0.0469199	-0.0466539	-0.054925	-0.0570401	-0.0622806	-0.075413	-0.0538391	0.0357805	0.0546533	0.0291724	0.0169481	0.0576685	0.0288483	0.0364957	0.037081	-0.0388102	-0.0315053	-0.0161851	-0.0326185	-0.048794	-0.0331046	-0.029935	-0.0350824
32		0.041868	0.0348581	0.0294109	0.0389393	0.0514217	0.0335583	0.0383427	-0.0444348	-0.0412352	-0.0201165	-0.0554985	-0.0765287	-0.0852209	-0.0582336	0.0350799	0.0363693	0.026429	0.0196581	0.0623901	0.0315476	0.0358121	0.0353266	-0.0398605	-0.022492	-0.0147499	-0.0231775	-0.070367	-0.0417688	-0.0331611	-0.0277376
34		0.0435956	0.0462185	0.0272182	0.0419937	0.0426271	0.032045	0.0389497	-0.0374955	-0.0570984	-0.0505504	-0.0725875	-0.0631875	-0.0784821	-0.0363332	0.0381828	0.0403444	0.0279421	0.0189401	0.0577871	0.0287139	0.0258647	0.0339679	-0.0337358	-0.0225152	-0.0384552	-0.0277905	-0.0343065	-0.0163767	-0.0209834	-0.0305095
36		0.0387603	0.0334803	0.0294628	0.0531024	0.0441437	0.0449717	0.0406535	-0.0272852	-0.0263353	-0.0224705	-0.0273963	-0.0913274	-0.0231844	-0.0525898	0.0363693	0.0441235	0.0236898	0.0139726	0.0481257	0.0257492	0.0330579	0.0321554	-0.0389584	-0.0224564	-0.0274672	-0.0264218	-0.0556361	-0.0185691	-0.0240576	-0.0249844
38		0.0467495	0.0350746	0.0274897	0.0492248	0.0365644	0.0240636	0.0365277	-0.046972	-0.0302203	-0.0482394	-0.0528618	-0.0645937	-0.0702652	-0.0520422	0.0386731	0.0460797	0.02669	0.0361409	0.0489152	0.0296624	0.0222968	0.035494	-0.0256098	-0.0301208	-0.0164179	-0.029435	-0.0318195	-0.0212732	-0.0202144	-0.028825
40		0.0411099	0.0353655	0.0256029	0.0461753	0.0464526	0.0211297	0.0359727	-0.0435753	-0.0688272	-0.0576142	-0.0490528	-0.0394244	-0.0737592	-0.0448057	0.0385369	0.0504172	0.0219856	0.0385817	0.0345936	0.0275792	0.0271365	0.0341187	-0.0414789	-0.0291579	-0.0148156	-0.0343951	-0.0366289	-0.0158668	-0.0294317	-0.027201
42		0.0405885	0.0361775	0.0256913	0.0413727	0.0397604	0.0391357	0.037121	-0.026284	-0.0413124	-0.0194656	-0.0482554	-0.0553101	-0.0782066	-0.0384516	0.0266171	0.0323869	0.0253837	0.0359267	0.0445931	0.0294065	0.0230028	0.0310453	-0.0430122	-0.025482	-0.0173011	-0.0243115	-0.0354995	-0.0223939	-0.0224065	-0.0301791
44		0.0412933	0.0368441	0.0349686	0.0427689	0.0428077	0.0543748	0.0421762	-0.0312904	-0.0303655	-0.025561	-0.0421554	-0.0659864	-0.0353507	-0.0458892	0.0331258	0.0457624	0.0289436	0.0330644	0.0539556	0.026943	0.0238222	0.0350881	-0.0367863	-0.0292009	-0.0329701	-0.0339303	-0.0385145	-0.0195049	-0.0203466	-0.0313659
46		0.041933	0.0379239	0.0344033	0.0442796	0.0391715	0.0378881	0.0392665	-0.0337878	-0.0326106	-0.040274	-0.042468	-0.107872	-0.0183224	-0.0456336	0.0356979	0.0411099	0.0237844	0.0274041	0.0605642	0.0266827	0.0248071	0.0342929	-0.0301605	-0.0340527	-0.0269039	-0.0323065	-0.052723	-0.0210135	-0.0224016	-0.0286534
48		0.0378569	0.024591	0.033791	0.0408234	0.0495943	0.0454487	0.0386842	-0.0425647	-0.0295288	-0.0370421	-0.0563226	-0.0706079	-0.0377358	-0.0436939	0.0355746	0.0459873	0.0290652	0.0386762	0.063595	0.0305001	0.0242677	0.038238	-0.0310338	-0.0220103	-0.01448	-0.0307491	-0.0470473	-0.024265	-0.0309881	-0.0411491
50		0.0376052	0.027525	0.0338507	0.0628086	0.0445306	0.041427	0.0412912	-0.0438323	-0.0291893	-0.0291011	-0.0487658	-0.0796909	-0.031584	-0.0407878	0.0376923	0.0458845	0.0284093	0.0391022	0.0787513	0.0338432	0.0319176	0.0422286	-0.0424606	-0.0248317	-0.0206822	-0.0303094	-0.0885114	-0.0308673	-0.0503811	-0.0263978
52		0.036607	0.0275707	0.0349189	0.0641913	0.0540152	0.0427312	0.043339	-0.0450309	-0.0277265	-0.0367949	-0.0424494	-0.0581918	-0.0345331	-0.0378098	0.0380555	0.0582952	0.0299766	0.0410205	0.0855639	0.0331481	0.0273163	0.044768	-0.0416767	-0.0355547	-0.0199351	-0.0296679	-0.0556278	-0.0223304	-0.0354271	-0.0375972
54		0.0293655	0.0319072	0.0354885	0.041076	0.0370804	0.0567546	0.038612	-0.0415099	-0.0331509	-0.0393543	-0.0210155	-0.0606624	-0.0311659	-0.0486215	0.0413553	0.0554589	0.0291416	0.0310017	0.0743972	0.0291746	0.041985	0.0432163	-0.0378196	-0.0375119	-0.0286452	-0.0305498	-0.0525223	-0.0352142	-0.0409171	-0.0460511
56		0.0344489	0.0320604	0.0343961	0.0362326	0.0491957	0.0654818	0.0419692	-0.048334	-0.0296702	-0.0359956	-0.0899994	-0.0604962	-0.0272335	-0.03981	0.0321645	0.0527861	0.0409985	0.0553539	0.0770703	0.0336708	0.0324023	0.0463495	-0.0306724	-0.036207	-0.0189196	-0.0389673	-0.120071	-0.0391954	-0.0383248	-0.0364067
58		0.0287796	0.030072	0.0357669	0.0488467	0.0428528	0.0847292	0.0451745	-0.038937	-0.0355637	-0.0339414	-0.0599907	-0.0357806	-0.0346469	-0.0372902	0.0336163	0.0553009	0.0378719	0.0383885	0.077047	0.0335554	0.0245686	0.0429069	-0.0322432	-0.0374862	-0.0265752	-0.031523	-0.0620093	-0.036725	-0.0282851	-0.0376455
60		0.0436484	0.0353836	0.0355925	0.0451209	0.038973	0.0782311	0.0461582	-0.0480755	-0.0359309	-0.0361099	-0.0347819	-0.057231	-0.0116118	-0.0502423	0.0273787	0.0457445	0.0354593	0.0437661	0.0845027	0.0412459	0.0295408	0.0439483	-0.0261048	-0.0425219	-0.0169075	-0.0357416	-0.0599451	-0.0382521	-0.0440456	-0.0358118
62		0.0360831	0.0383876	0.0331728	0.0465722	0.054095	0.0345005	0.0404685	-0.0541291	-0.0422773	-0.0325195	-0.0356188	-0.114574	-0.0223352	-0.0363857	0.0278023	0.0453737	0.0384047	0.0409007	0.0741047	0.0320155	0.0285531	0.0410221	-0.0274549	-0.0475424	-0.0237872	-0.0378115	-0.0481138	-0.0406639	-0.0253093	-0.0388621
64		0.0320893	0.0322633	0.0373815	0.0429995	0.0545451	0.0522789	0.0419263	-0.0327756	-0.0247631	-0.0367833	-0.057787	-0.044993	-0.0212122	-0.0436266	0.023109	0.0415577	0.0309167	0.0372712	0.0824214	0.0357304	0.0269205	0.0397039	-0.026783	-0.0369672	-0.0221865	-0.0420753	-0.0555315	-0.0541771	-0.0343141	-0.0369625
66		0.0429528	0.0357761	0.0295116	0.0495784	0.0479576	0.0531539	0.0431551	-0.0372845	-0.0370969	-0.0334783	-0.0605133	-0.0814638	-0.011923	-0.0318614	0.0204978	0.0434338	0.0301706	0.0415668	0.0690942	0.0402791	0.0273959	0.0389197	-0.0190454	-0.0441131	-0.0198681	-0.0403973	-0.0646467	-0.0454729	-0.025194	-0.0370264
68		0.0314167	0.0318456	0.0318078	0.044524	0.035793	0.0481933	0.0372634	-0.0336355	-0.0280898	-0.0336175	-0.0330874	-0.0423712	-0.0203672	-0.0360427	0.0196151	0.0500854	0.0314755	0.0419428	0.0891996	0.0455108	0.0273404	0.0435956	-0.0247287	-0.0399093	-0.0200121	-0.0385184	-0.0573805	-0.0548141	-0.0238219	-0.0339417
70		0.0323184	0.0351015	0.0335911	0.0617553	0.0369418	0.0360199	0.039288	-0.0540164	-0.0227596	-0.0327543	-0.0455019	-0.0429359	-0.0182883	-0.0421258	0.019621	0.0475803	0.0244939	0.0402158	0.0634794	0.0422064	0.0354852	0.0390117	-0.0196343	-0.0354302	-0.0267254	-0.0382579	-0.0482511	-0.0419852	-0.0273077	-0.0390245
72		0.0329863	0.034169	0.0337324	0.0564692	0.0401271	0.0501659	0.041275	-0.0409453	-0.0372934	-0.0273152	-0.0788567	-0.0555825	-0.0327035	-0.0387404	0.0319039	0.0508136	0.0263554	0.0329926	0.0817685	0.0419087	0.0335543	0.0427567	-0.0356224	-0.0337638	-0.0283046	-0.0307171	-0.0569895	-0.0544028	-0.0333711	-0.0331847
74		0.0350083	0.0314203	0.0339571	0.0451862	0.0411878	0.0579295	0.0407815	-0.0376338	-0.0334187	-0.0350938	-0.0613762	-0.0511568	-0.0325263	-0.0321631	0.0338286	0.0428361	0.027418	0.0403749	0.0604139	0.0385346	0.0266502	0.0385795	-0.0392868	-0.0406715	-0.0238901	-0.0277502	-0.0330172	-0.0400848	-0.0275924	-0.0369463
76		0.0340488	0.0336775	0.0344231	0.051431	0.0408176	0.0301885	0.0374311	-0.0378371	-0.0282048	-0.0348476	-0.0407398	-0.039794	-0.0323491	-0.0401457	0.0311226	0.0442953	0.025302	0.0370655	0.0676848	0.0380405	0.0382974	0.0402583	-0.0347074	-0.0458536	-0.0203342	-0.0355336	-0.0385462	-0.038919	-0.0447303	-0.0330246
78		0.0324144	0.0252162	0.028147	0.0394862	0.0397777	0.0649738	0.0383359	-0.0442638	-0.0364738	-0.0317284	-0.0625826	-0.0424494	-0.0321719	-0.0393287	0.0305731	0.0420392	0.0279384	0.0456732	0.057589	0.031573	0.0302268	0.0379447	-0.0288237	-0.0307176	-0.0185916	-0.0401579	-0.0369888	-0.0500488	-0.0258435	-0.0371162
80		0.0271502	0.0343395	0.0326177	0.0508085	0.0323038	0.0336997	0.0351532	-0.0526863	-0.0357444	-0.0323222	-0.0591795	-0.0463311	-0.0319947	-0.0411471	0.0262121	0.0512093	0.0330238	0.0400801	0.0421887	0.037259	0.038232	0.038315	-0.0257171	-0.0447996	-0.0308162	-0.0326444	-0.0303362	-0.0539605	-0.0415392	-0.0382149
82		0.0345501	0.0356657	0.0387489	0.0528883	0.0400707	0.0386068	0.0400884	-0.0556564	-0.0288872	-0.0322299	-0.0717492	-0.044737	-0.0318175	-0.039485	0.0290533	0.0507685	0.0296247	0.0414661	0.0518236	0.0407281	0.0504542	0.0419884	-0.0271042	-0.0436168	-0.0249718	-0.0380725	-0.0382673	-0.0518656	-0.0436064	-0.0367463
84		0.0341655	0.0284368	0.0292916	0.0356749	0.0306005	0.0243737	0.0304238	-0.0428697	-0.0300974	-0.0371031	-0.070774	-0.0424522	-0.0316403	-0.0334098	0.0267589	0.0429884	0.0298261	0.0340379	0.0529637	0.0399741	0.0298533	0.0366289	-0.0264987	-0.0472358	-0.0248049	-0.0395203	-0.0367655	-0.0428886	-0.0395105	-0.0353555
86		0.0389706	0.0299873	0.0298357	0.0466085	0.0358959	0.0548568	0.0393591	-0.0361506	-0.0266392	-0.0291852	-0.0553142	-0.0410108	-0.0314632	-0.0361149	0.0237141	0.0475156	0.0265857	0.0410175	0.0450907	0.0351276	0.0295722	0.0355176	-0.0247725	-0.0413289	-0.0317378	-0.0493389	-0.0320863	-0.0418695	-0.0263547	-0.0362116
88		0.036159	0.0360687	0.0335021	0.0574238	0.0407901	0.0504496	0.0423989	-0.0319776	-0.0350001	-0.0466799	-0.0506833	-0.039595	-0.031286	-0.0340283	0.0312773	0.0478059	0.0214973	0.052684	0.0411144	0.0301062	0.0249083	0.0356276	-0.0268703	-0.0411939	-0.0185203	-0.0479673	-0.0382199	-0.0490856	-0.0316238	-0.0349949
90		0.0303956	0.033444	0.0297239	0.0477394	0.043254	0.0346056	0.0365271	-0.0478526	-0.0305502	-0.0366094	-0.030911	-0.044849	-0.0311088	-0.0372893	0.0208319	0.0419026	0.0295989	0.033528	0.0441184	0.0282956	0.0267452	0.0321458	-0.0248103	-0.0350521	-0.0260542	-0.0405526	-0.0380248	-0.0471428	-0.0333274	-0.0341751
92		0.0365843	0.0336307	0.0254759	0.0512908	0.0423629	0.0338991	0.0372073	-0.0437101	-0.0374173	-0.0402042	-0.0453619	-0.0446752	-0.0309316	-0.0437831	0.0285383	0.0468032	0.031965	0.034778	0.0340572	0.0291632	0.0361234	0.0344897	-0.0232075	-0.0485854	-0.0231151	-0.0305064	-0.0389315	-0.041435	-0.0334446	-0.0349996
94		0.0367806	0.0352861	0.0266114	0.0500896	0.0350727	0.0294474	0.035548	-0.0403384	-0.0390659	-0.0308805	-0.0590885	-0.083064	-0.0307544	-0.0354341	0.0209235	0.0368696	0.0298358	0.037544	0.0325964	0.0324457	0.056128	0.0351918	-0.0185364	-0.0479322	-0.0203257	-0.034019	-0.0544035	-0.0401172	-0.0296632	-0.0382864
96		0.0408856	0.0397928	0.0314669	0.0429967	0.0423608	0.0337457	0.0385414	-0.0367798	-0.0355336	-0.0291627	-0.0697618	-0.0274596	-0.0305772	-0.0377056	0.0224941	0.0421402	0.0352676	0.0377159	0.0286169	0.0334606	0.0451919	0.0349839	-0.0196864	-0.0604285	-0.0253681	-0.0387019	-0.0454667	-0.0348882	-0.043465	-0.0415873
98		0.038986	0.0370096	0.0279851	0.0620733	0.0367275	0.0351224	0.0396507	-0.0411549	-0.0512775	-0.0285355	-0.0454007	-0.0487503	-0.0304001	-0.040274	0.0498493	0.0446372	0.035087	0.0373204	0.027609	0.0286511	0.0487827	0.0388481	-0.0389732	-0.049782	-0.0235832	-0.0380759	-0.0612634	-0.0321588	-0.0472746	-0.0403191
100		0.0371202	0.0337757	0.0244868	0.0535927	0.0374328	0.0395267	0.0376558	-0.0484504	-0.0444683	-0.0354927	-0.0584827	-0.0433534	-0.0302229	-0.0460996	0.0412331	0.0486693	0.0246155	0.0333113	0.0253023	0.0190835	0.0331505	0.0321951	-0.0410548	-0.0522132	-0.0267708	-0.0530641	-0.0450853	-0.0258193	-0.0382261	-0.0405742
102		0.0331376	0.0445217	0.0262569	0.0509676	0.0334051	0.0366918	0.0374968	-0.0378937	-0.0405013	-0.0292777	-0.0977345	-0.0614549	-0.0300457	-0.0451654	0.0465793	0.0435378	0.023007	0.0331059	0.0248544	0.0227696	0.048695	0.0346499	-0.0438128	-0.0402094	-0.0323373	-0.040408	-0.0385022	-0.0267034	-0.0620463	-0.0390011
104		0.036188	0.0414455	0.0315225	0.0720902	0.0491123	0.0315383	0.0436494	-0.0475994	-0.0530591	-0.0322301	-0.0647516	-0.0638047	-0.0298685	-0.0472374	0.0486172	0.0417799	0.0222601	0.0422996	0.0229702	0.0203178	0.0284785	0.032389	-0.0478564	-0.046805	-0.0299798	-0.0400254	-0.0298256	-0.0242678	-0.0542475	-0.0405885
106		0.0358657	0.0406377	0.0550631	0.0527728	0.0359844	0.0326048	0.0421547	-0.0343304	-0.0497037	-0.0232991	-0.117481	-0.0487566	-0.0296913	-0.0373175	0.0440239	0.0397038	0.0249688	0.0352731	0.0221566	0.033876	0.0286211	0.0326605	-0.0426093	-0.0400082	-0.0390983	-0.0314475	-0.0311463	-0.049568	-0.0502419	-0.0402829
108		0.0393209	0.0518427	0.0327167	0.0496833	0.0316099	0.0367061	0.0403133	-0.0403608	-0.0579379	-0.0394912	-0.0488122	-0.0292357	-0.0295141	-0.0416011	0.0312481	0.0422891	0.0202035	0.0344008	0.0230891	0.0370608	0.0423579	0.0329499	-0.042419	-0.0478963	-0.0268342	-0.0362284	-0.0350786	-0.0411539	-0.0523699	-0.0416376
110		0.0345955	0.0442286	0.0236588	0.0540629	0.0367631	0.0297503	0.0371765	-0.0406255	-0.054544	-0.0238793	-0.0823518	-0.0387697	-0.0293369	-0.0342243	0.0385012	0.0622494	0.0204361	0.04305	0.0256554	0.0342346	0.0275736	0.0359572	-0.0280305	-0.052865	-0.0320857	-0.0441639	-0.0321559	-0.050581	-0.0515814	-0.0415247
112		0.0359526	0.0408706	0.0251463	0.057991	0.0376712	0.0297839	0.0379026	-0.0431037	-0.0369513	-0.0156901	-0.0512826	-0.0509524	-0.0291598	-0.0292996	0.0391094	0.0441461	0.0483597	0.0310159	0.0232496	0.0299876	0.0337114	0.0356542	-0.0429933	-0.0465776	-0.0377565	-0.0450233	-0.0317494	-0.0332161	-0.0533566	-0.0416751
114		0.0307495	0.0356988	0.0229163	0.0509238	0.0427341	0.0197904	0.0338022	-0.0370007	-0.0412248	-0.0202119	-0.0319645	-0.0380238	-0.0289826	-0.0332136	0.0450046	0.0421894	0.0223615	0.0375207	0.0244995	0.0376011	0.0524407	0.0373739	-0.047179	-0.0456696	-0.0345196	-0.0335567	-0.0351027	-0.0401091	-0.0555887	-0.0390989
116		0.0384883	0.0475578	0.0210566	0.0456561	0.0345838	0.0345745	0.0369862	-0.0424922	-0.0579345	-0.0232799	-0.0292982	-0.0363896	-0.0288054	-0.0372259	0.0310897	0.0465545	0.0256288	0.0311564	0.0231611	0.0291628	0.0377432	0.0320709	-0.0347582	-0.0479162	-0.0398461	-0.0380585	-0.0305572	-0.034537	-0.0480191	-0.0414476
118		0.0351947	0.043723	0.0200332	0.0349934	0.0276912	0.0271612	0.0314661	-0.039939	-0.0573635	-0.0246836	-0.0538853	-0.0386798	-0.0286282	-0.0389879	0.0414057	0.0415221	0.0259596	0.0335499	0.0354576	0.0287365	0.0416969	0.0354755	-0.0385534	-0.0481029	-0.0352607	-0.0443889	-0.0447742	-0.031407	-0.0476463	-0.0402741
120		0.0375006	0.0434601	0.0262531	0.0513134	0.0300124	0.0248841	0.0355706	-0.0497736	-0.052746	-0.0200485	-0.0542043	-0.0498706	-0.028451	-0.0365784	0.0303721	0.0445766	0.0379018	0.0406405	0.0469282	0.0293006	0.0273762	0.036728	-0.0345517	-0.0496411	-0.0621439	-0.0471213	-0.0290192	-0.0280168	-0.0314248	-0.0441833
122		0.0369292	0.0737761	0.0195914	0.0444908	0.0467392	0.0284959	0.0416705	-0.0492982	-0.0536886	-0.0244894	-0.036604	-0.04762	-0.0282738	-0.0362164	0.030261	0.037512	0.0512277	0.0335216	0.0428599	0.0355923	0.0367613	0.038248	-0.0457932	-0.0405978	-0.0539002	-0.0500065	-0.0339853	-0.0366269	-0.0483735	-0.0410753
124		0.0339721	0.0429303	0.0195028	0.0397418	0.0376988	0.0222818	0.0326879	-0.0453244	-0.0460382	-0.0278449	-0.0424342	-0.0471682	-0.0280967	-0.0391037	0.0311313	0.0328885	0.0436415	0.0310153	0.0313579	0.0370895	0.0280815	0.0336008	-0.0312167	-0.0489127	-0.0495125	-0.0362295	-0.0340274	-0.0332415	-0.0543871	-0.0404148
126		0.0366245	0.0549796	0.0232453	0.0345371	0.0352854	0.0294646	0.0356894	-0.052969	-0.0503341	-0.0196895	-0.0566756	-0.0434955	-0.0279195	-0.0395581	0.0292001	0.0453749	0.0370619	0.0304861	0.0360259	0.0332587	0.0363591	0.0353952	-0.0333104	-0.0466257	-0.0449252	-0.043781	-0.0315445	-0.0373937	-0.045323	-0.0379527
128		0.0331405	0.0579642	0.0241303	0.0460954	0.0360151	0.0334812	0.0384711	-0.0471714	-0.0768076	-0.0197309	-0.0500558	-0.0367905	-0.0277423	-0.0372773	0.031311	0.0429215	0.0429445	0.0285636	0.0307211	0.0360428	0.0338809	0.0351979	-0.0357488	-0.0449609	-0.0464583	-0.0404871	-0.0324419	-0.0200533	-0.0455187	-0.0364105
130		0.0349372	0.0478483	0.0310233	0.0498328	0.0425707	0.0195178	0.0376217	-0.0501823	-0.0482796	-0.0340345	-0.0468239	-0.0361955	-0.0275651	-0.0426624	0.0251333	0.0394415	0.0473591	0.0274454	0.0241101	0.0295555	0.0375426	0.0329411	-0.0281331	-0.0430441	-0.0467927	-0.0289766	-0.0319392	-0.0185918	-0.057396	-0.0376585
132		0.036661	0.0475002	0.0295698	0.0475321	0.0399451	0.0264931	0.0379502	-0.0456681	-0.0366177	-0.0247668	-0.0874319	-0.055006	-0.0378432	-0.0331645	0.0346619	0.0307438	0.0413832	0.0383484	0.0273581	0.0273987	0.0380889	0.0339976	-0.030501	-0.0386654	-0.0465998	-0.0462403	-0.0393763	-0.0271802	-0.0350463	-0.0360975
134		0.0339622	0.0466109	0.0326958	0.0478701	0.0359234	0.0269	0.0373271	-0.0461236	-0.03512	-0.0509803	-0.0273373	-0.0346419	-0.0377821	-0.0416721	0.0245988	0.0355486	0.0389824	0.0299122	0.0261012	0.0231543	0.0333419	0.0302342	-0.0344273	-0.0409428	-0.0409667	-0.0367837	-0.0352613	-0.0199254	-0.0443755	-0.0337263
136		0.0323628	0.0466867	0.0311974	0.0591757	0.0317981	0.0233814	0.0374337	-0.0475371	-0.0336886	-0.0288142	-0.0759932	-0.0544746	-0.0377209	-0.0315477	0.0238679	0.0313183	0.0305589	0.0335668	0.0180031	0.0252044	0.031816	0.0277622	-0.0321406	-0.032819	-0.0382864	-0.0450445	-0.0264764	-0.0158426	-0.0454745	-0.0342323
138		0.0338093	0.0410786	0.0365818	0.052412	0.0375837	0.0187174	0.0366971	-0.0508303	-0.0405376	-0.0353842	-0.0174636	-0.0381153	-0.0376597	-0.0448862	0.0260583	0.0349147	0.030488	0.0371896	0.0230533	0.021308	0.0372905	0.0300432	-0.0369168	-0.040236	-0.0338335	-0.0454749	-0.0366897	-0.0183778	-0.0280976	-0.0315203
140		0.0299319	0.0386078	0.0256607	0.0460961	0.0312733	0.0153141	0.0311473	-0.0465156	-0.0589258	-0.0341814	-0.0906669	-0.0336722	-0.0375985	-0.0351967	0.034877	0.0367203	0.0264026	0.0311835	0.0246394	0.0225127	0.0253036	0.0288056	-0.0240001	-0.0367734	-0.0318888	-0.0461642	-0.0301043	-0.0223364	-0.0293746	-0.0357677
142		0.0344149	0.0463008	0.0440518	0.059414	0.0393774	0.039154	0.0429154	-0.0514134	-0.0415444	-0.0458554	-0.0552985	-0.0710626	-0.0375373	-0.0453141	0.0395779	0.0257439	0.0274963	0.037604	0.0208792	0.0230978	0.0226407	0.0281486	-0.0401168	-0.0360755	-0.0360261	-0.0582277	-0.0366308	-0.0159844	-0.0273128	-0.0319065
144		0.0363877	0.0464644	0.0335686	0.0494452	0.0464176	0.0288041	0.0395412	-0.0430923	-0.0414064	-0.0282419	-0.0626933	-0.0885663	-0.0374762	-0.0391518	0.032108	0.0325489	0.0354474	0.0498999	0.031133	0.027058	0.0410182	0.0356019	-0.0301042	-0.0420432	-0.0371617	-0.0847655	-0.034425	-0.0216407	-0.0402086	-0.043421
146		0.0339894	0.0392526	0.0340838	0.0517866	0.0472677	0.0249337	0.0379982	-0.0430135	-0.0350198	-0.024557	-0.0652053	-0.061845	-0.037415	-0.0465037	0.0305098	0.0299001	0.0295031	0.0587405	0.026919	0.0379811	0.0484052	0.0374227	-0.0344465	-0.034547	-0.0289541	-0.0796021	-0.0375096	-0.0299884	-0.0589	-0.0418664
148		0.0330646	0.0331711	0.0373873	0.0464157	0.0508655	0.0255889	0.0371802	-0.0432008	-0.0389535	-0.0356147	-0.0804977	-0.0739908	-0.0373538	-0.0545003	0.0198203	0.0285249	0.0286369	0.0509306	0.0275671	0.0483351	0.0378965	0.0345302	-0.027586	-0.0280833	-0.0333004	-0.067105	-0.0327152	-0.0332973	-0.0709775	-0.0392146
150		0.0301993	0.0376893	0.0598122	0.0495075	0.0456531	0.0286942	0.0412883	-0.0456647	-0.0387279	-0.0533142	-0.134576	-0.0474722	-0.0372926	-0.0414825	0.0218042	0.024536	0.0186211	0.0483046	0.0228511	0.0409533	0.0357918	0.0304089	-0.0230185	-0.021359	-0.022518	-0.0597063	-0.0433724	-0.0375215	-0.0670073	-0.0383516
152		0.0257024	0.0370423	0.0302881	0.0521395	0.0383432	0.0446753	0.037039	-0.0357663	-0.0366334	-0.0344852	-0.0785842	-0.0555903	-0.0372315	-0.0391617	0.0257986	0.0254348	0.029062	0.0388852	0.0232919	0.040187	0.0414317	0.032013	-0.0312469	-0.0183294	-0.0286269	-0.0451742	-0.0372194	-0.041242	-0.0666223	-0.0420677
154		0.0261613	0.0311865	0.0405593	0.0515087	0.0414736	0.024656	0.0353763	-0.0351222	-0.0349571	-0.0470015	-0.0691999	-0.0408699	-0.0343717	-0.0443399	0.0255882	0.0200671	0.0222531	0.0623336	0.0215474	0.0424926	0.0472792	0.0345087	-0.0318678	-0.0163029	-0.0252244	-0.0756599	-0.0407986	-0.0426751	-0.0619458	-0.0378976
156		0.0246831	0.0305611	0.0340652	0.0602214	0.0449016	0.0226294	0.0356741	-0.0325896	-0.0325963	-0.0369658	-0.0730484	-0.0847297	-0.0342375	-0.0316018	0.0211035	0.0162057	0.0281645	0.0521806	0.0234615	0.0508623	0.068942	0.0372743	-0.0253561	-0.0153167	-0.023903	-0.0576142	-0.0378721	-0.0309137	-0.0743071	-0.036926
158		0.0314504	0.0418625	0.0362427	0.0540342	0.0315192	0.0209684	0.0311773	-0.0289211	-0.0264688	-0.0294402	-0.0536286	-0.0438809	-0.0341032	-0.0339017	0.0323381	0.0158499	0.019784	0.0379759	0.0205981	0.0413548	0.0601224	0.0325747	-0.0318187	-0.014251	-0.0308222	-0.0398557	-0.0320791	-0.0311441	-0.0785109	-0.0395573
160		0.0313273	0.0419398	0.0393643	0.043375	0.0441839	0.0348406	0.0345372	-0.0287528	-0.0302437	-0.0305932	-0.0544031	-0.0468646	-0.033969	-0.03874	0.0286871	0.0114238	0.0291114	0.0506886	0.023277	0.0374835	0.0735568	0.0363183	-0.0261557	-0.0116773	-0.0324848	-0.0482348	-0.0362505	-0.0386484	-0.0834497	-0.04031
162		0.0312041	0.0420172	0.0309517	0.0398172	0.0371567	0.0175265	0.0287639	-0.0350643	-0.0311302	-0.0446017	-0.0574331	-0.0609907	-0.0338348	-0.0298086	0.0230182	0.0163876	0.0293024	0.0503608	0.0201024	0.0411415	0.0586464	0.0341371	-0.0236044	-0.0149661	-0.01581	-0.0255622	-0.0390241	-0.0408338	-0.12237	-0.039328
164		0.031081	0.0420946	0.0363022	0.0471176	0.0303218	0.0252676	0.0299244	-0.0274556	-0.0342815	-0.0329417	-0.048031	-0.0312728	-0.0337005	-0.031025	0.0194403	0.0111559	0.0267526	0.0514738	0.0227702	0.046503	0.0741319	0.0360325	-0.0186217	-0.0098742	-0.0220016	-0.0363544	-0.041302	-0.0406306	-0.106512	-0.0338172
166		0.0309579	0.042172	0.0428777	0.0517929	0.0317116	0.0469043	0.035451	-0.0297573	-0.0270764	-0.0341717	-0.0355144	-0.0478516	-0.0335663	-0.0241484	0.0227292	0.00797428	0.0249593	0.0483926	0.0296161	0.0318938	0.0412523	0.0295454	-0.0213459	-0.0097026	-0.0175081	-0.0313249	-0.0416382	-0.0365856	-0.0786152	-0.0364339
168		0.0308347	0.0422494	0.0297103	0.0413508	0.0296447	0.0186902	0.0260036	-0.0342462	-0.0344782	-0.0359134	-0.027033	-0.0391824	-0.033432	-0.0255393	0.043864	0.00961966	0.0200251	0.0342326	0.0175849	0.0463261	0.0663762	0.0340041	-0.0526035	-0.010049	-0.0192819	-0.0234528	-0.0235635	-0.0291923	-0.0968942	-0.0313661
170		0.0307116	0.0423268	0.0348115	0.0376265	0.0333431	0.0692074	0.0338965	-0.0353414	-0.0314014	-0.0334463	-0.0282575	-0.0360872	-0.0332978	-0.021206	0.037512	0.0116474	0.0192403	0.031109	0.0241882	0.0439193	0.0619337	0.0327928	-0.0380829	-0.0090312	-0.0261002	-0.0245053	-0.0375916	-0.0354364	-0.0488158	-0.0314808
172		0.0305884	0.0424042	0.0306431	0.0296782	0.037131	0.0301639	0.0432585	-0.032015	-0.0225089	-0.0367669	-0.0415978	-0.0375561	-0.0331636	-0.0266479	0.0544864	0.00646645	0.0307513	0.0314558	0.0176934	0.0285931	0.0509518	0.0314854	-0.0557553	-0.0095121	-0.0292143	-0.0193405	-0.0324202	-0.0384319	-0.0356916	-0.0318716
174		0.0304653	0.0424816	0.0379609	0.0350791	0.0374354	0.0478599	0.0261736	-0.0234813	-0.0450021	-0.0589654	-0.0256823	-0.0247945	-0.0330293	-0.0256973	0.0368911	0.00619078	0.0190267	0.0323273	0.0171309	0.0340017	0.0486565	0.0277464	-0.0488428	-0.0076822	-0.0328558	-0.0156023	-0.0286269	-0.0381922	-0.051299	-0.0316892
176		0.0303421	0.042559	0.0318079	0.0343508	0.0347887	0.0364536	0.0225983	-0.0401615	-0.0378432	-0.0435899	-0.0578089	-0.0417381	-0.0328951	-0.0446465	0.0189322	0.00759365	0.0273508	0.0284033	0.0175341	0.0289098	0.0538329	0.0260795	-0.0243051	-0.0051575	-0.0211541	-0.0171271	-0.03198	-0.0313654	-0.0907351	-0.0323735
178		0.030219	0.0426364	0.0419275	0.0478022	0.0395519	0.0293831	0.0211368	-0.0401484	-0.0377821	-0.0346195	-0.0578682	-0.0414422	-0.0327608	-0.0446465	0.0254248	0.00807604	0.0226215	0.0283427	0.01792	0.0247882	0.0501015	0.025325	-0.023663	-0.0076365	-0.0232874	-0.0199238	-0.039848	-0.0309911	-0.0812651	-0.0264622
180		0.0300958	0.0427138	0.0250357	0.0478032	0.0332035	0.0373168	0.0297294	-0.0401353	-0.0377209	-0.032181	-0.0579275	-0.0411463	-0.0326266	-0.0386758	0.0294232	0.0079421	0.0200145	0.0233714	0.0207488	0.0284127	0.0465352	0.0252069	-0.0337726	-0.0079521	-0.0200118	-0.0139134	-0.0347266	-0.0253162	-0.0495422	-0.0257221
182		0.0299727	0.0427912	0.0321895	0.0478043	0.0354599	0.0350487	0.0208476	-0.0401222	-0.0376597	-0.048666	-0.0579868	-0.0408504	-0.0324924	-0.0398412	0.023698	0.00650532	0.0198027	0.0313687	0.018035	0.0413804	0.0479318	0.0269603	-0.0257914	-0.0056905	-0.0166895	-0.0141692	-0.0280025	-0.0347341	-0.0549773	-0.0266835
184		0.0298495	0.0428686	0.0348606	0.0478053	0.0353465	0.0350341	0.0198727	-0.040109	-0.0375985	-0.0430292	-0.0580461	-0.0405545	-0.0323581	-0.0332096	0.0322509	0.00997685	0.0199299	0.0254446	0.0156331	0.0309476	0.0456783	0.0256945	-0.0278721	-0.0121507	-0.0160157	-0.0181613	-0.0333182	-0.0282316	-0.0510348	-0.028232
186		0.0297264	0.042946	0.0272993	0.0478064	0.035233	0.0403025	0.0319742	-0.0400959	-0.0375373	-0.0327367	-0.0581054	-0.0402586	-0.0322239	-0.0404007	0.0191533	0.00596889	0.023907	0.0236675	0.0214009	0.0349867	0.0419799	0.0244377	-0.0227878	-0.005217	-0.0189786	-0.0153096	-0.0463792	-0.0301855	-0.0587657	-0.0274253
188		0.0296032	0.0430234	0.0331335	0.0478074	0.0351195	0.0164086	0.0318609	-0.0400828	-0.0374762	-0.0304045	-0.0581647	-0.0399627	-0.0320896	-0.0455245	0.0158292	0.0104566	0.015783	0.0249143	0.026465	0.0280922	0.0469121	0.0240646	-0.0279954	-0.0106864	-0.0265386	-0.0157867	-0.0343182	-0.0265171	-0.0501345	-0.0262924
190		0.0294801	0.0431008	0.0449647	0.0478085	0.0350061	0.020663	0.0317477	-0.0400697	-0.037415	-0.0473045	-0.058224	-0.0396668	-0.0319554	-0.0351476	0.0281669	0.00633719	0.0210077	0.0229782	0.0158602	0.0342126	0.0389849	0.0239354	-0.034381	-0.0065101	-0.0122031	-0.0141003	-0.0401742	-0.0268537	-0.0498241	-0.0251771
192		0.0293569	0.0431782	0.0583716	0.0478095	0.0348926	0.0231842	0.0316344	-0.0400566	-0.0373538	-0.0486065	-0.0582833	-0.0393709	-0.0318212	-0.0423672	0.0225671	0.00532593	0.0253317	0.0237306	0.027522	0.0372678	0.0567676	0.028359	-0.0229342	-0.0040804	-0.0173519	-0.0172263	-0.0379557	-0.0245578	-0.0521338	-0.0263875
194		0.0292338	0.0432555	0.0445947	0.0478106	0.0347791	0.0427025	0.0315211	-0.0400435	-0.0372926	-0.0280479	-0.0583426	-0.039075	-0.0316869	-0.0317944	0.0285476	0.0054965	0.0176358	0.0175372	0.0166665	0.0415828	0.0473594	0.0249751	-0.0264078	-0.0049375	-0.0182805	-0.0158532	-0.0332318	-0.0333732	-0.0526287	-0.0347512
196		0.0291106	0.0433329	0.0418478	0.0478116	0.0346656	0.0403738	0.0314078	-0.0400304	-0.0372315	-0.0370094	-0.0584019	-0.0387791	-0.0315527	-0.0317944	0.0251843	0.0060911	0.0189525	0.0198696	0.0219792	0.0395444	0.0457381	0.025337	-0.0269367	-0.00535378	-0.0166127	-0.0153113	-0.0371532	-0.0281215	-0.0457581	-0.0299759

## Sheet: Figure S1
Figure S1a: Circular dichroism (CD) spectra of IKLLI, FIKLLI, FFIKLLI, FFFIKLLI at 100 µM concentration.
Ellipticity (mdeg)	IKLLI	FIKLLI	FFIKLLI	FFFIKLLI
290	-0.57495	-0.0519837	0.382551	-0.647781
289.8	-0.571122	-0.0606449	0.384304	-0.644077
289.6	-0.567424	-0.0690599	0.386495	-0.640322
289.4	-0.563714	-0.0774611	0.389146	-0.636857
289.2	-0.55986	-0.0857652	0.391843	-0.633738
289	-0.555668	-0.0933464	0.394495	-0.631108
288.8	-0.551013	-0.10023	0.396889	-0.628771
288.6	-0.546027	-0.106406	0.398994	-0.626476
288.4	-0.541002	-0.111884	0.400502	-0.624221
288.2	-0.535872	-0.116856	0.40134	-0.621745
288	-0.530726	-0.122174	0.401556	-0.618938
287.8	-0.52552	-0.12793	0.401211	-0.615601
287.6	-0.520026	-0.133811	0.400301	-0.611813
287.4	-0.51394	-0.139931	0.398619	-0.607221
287.2	-0.507198	-0.145896	0.396596	-0.601835
287	-0.5001	-0.151337	0.394666	-0.595752
286.8	-0.492843	-0.156311	0.392969	-0.589479
286.6	-0.485387	-0.161058	0.39122	-0.583161
286.4	-0.477648	-0.165204	0.389316	-0.576864
286.2	-0.469754	-0.168911	0.38734	-0.570627
286	-0.461921	-0.172233	0.385274	-0.564414
285.8	-0.454336	-0.174676	0.382859	-0.558512
285.6	-0.446812	-0.176081	0.379611	-0.552975
285.4	-0.439324	-0.176515	0.375396	-0.547847
285.2	-0.431937	-0.175595	0.369951	-0.54318
285	-0.424848	-0.173335	0.363191	-0.539096
284.8	-0.418333	-0.16996	0.355281	-0.53547
284.6	-0.412196	-0.16591	0.346768	-0.532183
284.4	-0.406567	-0.16127	0.337525	-0.528996
284.2	-0.401199	-0.15622	0.327645	-0.526035
284	-0.396402	-0.1513	0.317547	-0.523249
283.8	-0.39206	-0.146171	0.307646	-0.520735
283.6	-0.388138	-0.140502	0.298183	-0.518762
283.4	-0.384489	-0.134288	0.28929	-0.517283
283.2	-0.381312	-0.127539	0.280885	-0.516429
283	-0.378742	-0.119966	0.273219	-0.516071
282.8	-0.377015	-0.111669	0.266198	-0.516255
282.6	-0.376108	-0.102769	0.259772	-0.516796
282.4	-0.376071	-0.0932115	0.253633	-0.517899
282.2	-0.376967	-0.0832418	0.247286	-0.519727
282	-0.378568	-0.072865	0.240197	-0.522171
281.8	-0.380902	-0.0619581	0.232038	-0.525063
281.6	-0.383894	-0.0507439	0.22311	-0.528429
281.4	-0.387492	-0.0393097	0.213744	-0.53213
281.2	-0.391437	-0.0279246	0.203805	-0.535746
281	-0.395673	-0.0167988	0.193217	-0.539077
280.8	-0.400149	-0.0061634	0.182144	-0.542237
280.6	-0.404909	0.00387362	0.171012	-0.545016
280.4	-0.409953	0.0131052	0.159831	-0.547253
280.2	-0.415043	0.0215507	0.148934	-0.549069
280	-0.419835	0.0290359	0.138773	-0.550233
279.8	-0.424431	0.0357945	0.129354	-0.551072
279.6	-0.429012	0.0422154	0.120399	-0.552002
279.4	-0.433576	0.0480997	0.111839	-0.553164
279.2	-0.438493	0.0536569	0.103432	-0.554642
279	-0.443584	0.0594068	0.0946924	-0.556498
278.8	-0.448996	0.0650438	0.0855823	-0.558641
278.6	-0.454463	0.0702809	0.0761165	-0.560635
278.4	-0.459925	0.0753581	0.0667044	-0.562373
278.2	-0.465431	0.0803381	0.0577829	-0.563703
278	-0.47088	0.085319	0.049231	-0.564807
277.8	-0.476104	0.090305	0.0407098	-0.56576
277.6	-0.480846	0.0948993	0.0320594	-0.566663
277.4	-0.485027	0.0991848	0.0239023	-0.567483
277.2	-0.488491	0.103159	0.0167078	-0.568054
277	-0.491177	0.106831	0.010617	-0.56822
276.8	-0.493164	0.110131	0.00596899	-0.568084
276.6	-0.494461	0.113169	0.00284269	-0.567573
276.4	-0.494926	0.115736	0.00107926	-0.566638
276.2	-0.494847	0.117891	0.00034798	-0.56557
276	-0.494243	0.119464	0.00042859	-0.564346
275.8	-0.493063	0.120228	0.0013818	-0.562609
275.6	-0.491182	0.120182	0.00280566	-0.560503
275.4	-0.488588	0.119502	0.00461715	-0.558092
275.2	-0.485636	0.117933	0.00649373	-0.555431
275	-0.482379	0.115749	0.00828422	-0.552579
274.8	-0.478641	0.113044	0.00997579	-0.549459
274.6	-0.474298	0.109801	0.0114704	-0.545918
274.4	-0.4692	0.105996	0.012505	-0.542011
274.2	-0.463401	0.101152	0.0135965	-0.53761
274	-0.456927	0.094911	0.0151918	-0.532461
273.8	-0.450037	0.0875164	0.017157	-0.526796
273.6	-0.442829	0.0792226	0.019207	-0.520888
273.4	-0.435215	0.0702858	0.0209893	-0.514659
273.2	-0.427234	0.0608846	0.0220343	-0.508185
273	-0.418962	0.0512489	0.0224526	-0.501536
272.8	-0.410491	0.0416231	0.022832	-0.494923
272.6	-0.402042	0.0321427	0.0237725	-0.488295
272.4	-0.393726	0.0228032	0.0251434	-0.48142
272.2	-0.385534	0.0136717	0.0267349	-0.474417
272	-0.377412	0.00484998	0.0283399	-0.467481
271.8	-0.369413	-0.0036317	0.0295547	-0.46046
271.6	-0.361563	-0.0115646	0.0303418	-0.453542
271.4	-0.353723	-0.0188014	0.0307966	-0.446561
271.2	-0.34588	-0.0249565	0.0312937	-0.439362
271	-0.337985	-0.0299142	0.0322533	-0.432096
270.8	-0.330267	-0.0340109	0.0337522	-0.424939
270.6	-0.323112	-0.0373618	0.0360264	-0.41814
270.4	-0.316634	-0.0399943	0.0386848	-0.411842
270.2	-0.31063	-0.0417257	0.0420491	-0.406013
270	-0.305201	-0.0430378	0.0456073	-0.400684
269.8	-0.300257	-0.0443394	0.0490345	-0.395609
269.6	-0.296078	-0.0459138	0.0525359	-0.390794
269.4	-0.292894	-0.0475049	0.0565731	-0.386242
269.2	-0.290785	-0.0486368	0.0607612	-0.38203
269	-0.289645	-0.0495295	0.0648518	-0.378313
268.8	-0.289025	-0.05021	0.0690002	-0.37461
268.6	-0.288906	-0.0511093	0.0731304	-0.370805
268.4	-0.289416	-0.0524598	0.076939	-0.367079
268.2	-0.290244	-0.0540492	0.0805481	-0.363218
268	-0.291499	-0.0558226	0.0838636	-0.359418
267.8	-0.292815	-0.0578275	0.0869544	-0.355352
267.6	-0.294404	-0.0597097	0.0895529	-0.351154
267.4	-0.296318	-0.0613874	0.0916112	-0.34707
267.2	-0.298404	-0.0628978	0.0930112	-0.342903
267	-0.300793	-0.064417	0.0940728	-0.338508
266.8	-0.303388	-0.0657583	0.0951045	-0.333912
266.6	-0.306171	-0.0671008	0.0957708	-0.329024
266.4	-0.30924	-0.0682791	0.0958288	-0.324077
266.2	-0.312696	-0.06951	0.0955892	-0.319378
266	-0.316555	-0.0708016	0.095069	-0.314822
265.8	-0.320503	-0.0714573	0.0937206	-0.310422
265.6	-0.323753	-0.0713536	0.0913572	-0.305944
265.4	-0.326283	-0.0711452	0.0885257	-0.301233
265.2	-0.328036	-0.071158	0.0854606	-0.296002
265	-0.32917	-0.0712429	0.0828212	-0.290179
264.8	-0.329733	-0.0711485	0.0809385	-0.283759
264.6	-0.329491	-0.0709606	0.0797641	-0.276865
264.4	-0.328481	-0.0705624	0.0790244	-0.269547
264.2	-0.326223	-0.0701858	0.0785698	-0.261627
264	-0.32308	-0.0695606	0.0784739	-0.253595
263.8	-0.319318	-0.0688423	0.0780677	-0.245897
263.6	-0.315234	-0.0679502	0.0774285	-0.238733
263.4	-0.310859	-0.0667986	0.077008	-0.232071
263.2	-0.306472	-0.0656603	0.076752	-0.226026
263	-0.301756	-0.0648	0.0766308	-0.220329
262.8	-0.296829	-0.0642782	0.0765515	-0.215112
262.6	-0.291603	-0.0645528	0.0766569	-0.21044
262.4	-0.285884	-0.0658895	0.0767459	-0.206157
262.2	-0.279731	-0.0678775	0.0768796	-0.202547
262	-0.273301	-0.070376	0.0766739	-0.19989
261.8	-0.266553	-0.0733946	0.0759962	-0.198021
261.6	-0.259303	-0.0766071	0.074977	-0.196781
261.4	-0.251542	-0.080056	0.0743288	-0.195936
261.2	-0.242755	-0.0837779	0.0737647	-0.195036
261	-0.232639	-0.0877826	0.073303	-0.1936
260.8	-0.221398	-0.0924639	0.0734243	-0.191507
260.6	-0.209912	-0.0978176	0.0742552	-0.189111
260.4	-0.198478	-0.103235	0.0753463	-0.186884
260.2	-0.186987	-0.10815	0.076066	-0.185109
260	-0.175278	-0.112575	0.075811	-0.183679
259.8	-0.163614	-0.116812	0.0743311	-0.182992
259.6	-0.152282	-0.120867	0.0718278	-0.182964
259.4	-0.141334	-0.12488	0.0686538	-0.183611
259.2	-0.131221	-0.128724	0.0648918	-0.185206
259	-0.121691	-0.132335	0.060423	-0.187338
258.8	-0.112697	-0.135624	0.0557029	-0.189849
258.6	-0.103924	-0.13843	0.0505807	-0.192609
258.4	-0.0951878	-0.141015	0.0448875	-0.195203
258.2	-0.0864056	-0.143525	0.0388904	-0.197388
258	-0.0777061	-0.145737	0.0329786	-0.199128
257.8	-0.0694557	-0.147242	0.0269829	-0.200736
257.6	-0.0615364	-0.14782	0.0209615	-0.201978
257.4	-0.0542573	-0.147552	0.0151674	-0.203035
257.2	-0.0477581	-0.146568	0.00978735	-0.203685
257	-0.0418718	-0.144549	0.00497884	-0.203989
256.8	-0.0365869	-0.141498	0.00074699	-0.204511
256.6	-0.031813	-0.137884	-0.0032179	-0.205485
256.4	-0.0275916	-0.133789	-0.0076237	-0.207032
256.2	-0.0241287	-0.129133	-0.012745	-0.208923
256	-0.0215967	-0.123964	-0.0185534	-0.211441
255.8	-0.0202781	-0.118389	-0.0248635	-0.21475
255.6	-0.0195438	-0.112292	-0.0311449	-0.218318
255.4	-0.0188928	-0.106128	-0.0369213	-0.221509
255.2	-0.0184481	-0.100064	-0.0421768	-0.224299
255	-0.0182787	-0.0944403	-0.0468095	-0.227069
254.8	-0.0183249	-0.0893319	-0.0507126	-0.229717
254.6	-0.0184837	-0.0844316	-0.0539834	-0.232149
254.4	-0.0188619	-0.0797771	-0.0571861	-0.234207
254.2	-0.0192378	-0.0753668	-0.0605609	-0.23552
254	-0.0194966	-0.0714218	-0.0640114	-0.235905
253.8	-0.0194163	-0.0682303	-0.0674426	-0.235206
253.6	-0.0190978	-0.0658773	-0.0705546	-0.233449
253.4	-0.0188745	-0.0641038	-0.0734011	-0.231228
253.2	-0.0189579	-0.0629991	-0.0760717	-0.229111
253	-0.0194902	-0.0622359	-0.0792446	-0.227335
252.8	-0.0206223	-0.0620982	-0.0830555	-0.226169
252.6	-0.0225211	-0.0624784	-0.0877246	-0.226045
252.4	-0.0247377	-0.0629298	-0.0937213	-0.226771
252.2	-0.0270311	-0.0633589	-0.100961	-0.228268
252	-0.0293798	-0.0642628	-0.108954	-0.230338
251.8	-0.0318464	-0.0658148	-0.117194	-0.232441
251.6	-0.0347712	-0.0676945	-0.124854	-0.234547
251.4	-0.037964	-0.0696035	-0.131575	-0.23649
251.2	-0.0414986	-0.0714694	-0.13723	-0.238681
251	-0.0455899	-0.0737266	-0.14209	-0.241274
250.8	-0.0499282	-0.0761787	-0.146161	-0.244381
250.6	-0.0546911	-0.079014	-0.149651	-0.247864
250.4	-0.0599793	-0.0817712	-0.152657	-0.251895
250.2	-0.0658654	-0.0846291	-0.155	-0.256809
250	-0.0725061	-0.0868139	-0.156646	-0.262955
249.8	-0.0795996	-0.0881862	-0.157667	-0.270065
249.6	-0.0868251	-0.088612	-0.158284	-0.277798
249.4	-0.0935363	-0.0882917	-0.157959	-0.285745
249.2	-0.0998468	-0.0872634	-0.156525	-0.294264
249	-0.105795	-0.0853203	-0.154172	-0.303527
248.8	-0.111304	-0.0823677	-0.150995	-0.313426
248.6	-0.116694	-0.0784047	-0.147144	-0.324049
248.4	-0.121924	-0.0739431	-0.142905	-0.335106
248.2	-0.126944	-0.0685528	-0.138499	-0.346388
248	-0.131531	-0.0625384	-0.133471	-0.357859
247.8	-0.135625	-0.0562191	-0.127373	-0.369264
247.6	-0.139043	-0.0496904	-0.120698	-0.380327
247.4	-0.141959	-0.0431047	-0.113503	-0.391167
247.2	-0.144951	-0.0371684	-0.106277	-0.402104
247	-0.148166	-0.0317557	-0.0989644	-0.413088
246.8	-0.151512	-0.0265157	-0.0918915	-0.424135
246.6	-0.154844	-0.0211149	-0.0856823	-0.434866
246.4	-0.158416	-0.0156674	-0.0804349	-0.445381
246.2	-0.162175	-0.0103242	-0.076348	-0.455957
246	-0.165839	-0.0042753	-0.0729892	-0.466621
245.8	-0.169394	0.0025981	-0.0703968	-0.47745
245.6	-0.172615	0.010338	-0.0687369	-0.48859
245.4	-0.175535	0.0188486	-0.0679087	-0.500021
245.2	-0.17804	0.0284626	-0.0679542	-0.511494
245	-0.17986	0.0386602	-0.0687761	-0.522375
244.8	-0.181147	0.0494116	-0.0704839	-0.532694
244.6	-0.181908	0.0603328	-0.0727381	-0.542612
244.4	-0.182426	0.071453	-0.0756156	-0.552238
244.2	-0.182755	0.0826564	-0.0787454	-0.561471
244	-0.183021	0.0939086	-0.0819641	-0.570293
243.8	-0.183642	0.10466	-0.0855462	-0.578959
243.6	-0.184327	0.114906	-0.0894418	-0.587439
243.4	-0.185126	0.124595	-0.0932771	-0.596027
243.2	-0.185736	0.133294	-0.0970769	-0.604672
243	-0.186249	0.141156	-0.101087	-0.613527
242.8	-0.186284	0.148659	-0.10558	-0.622231
242.6	-0.185512	0.156242	-0.110073	-0.630282
242.4	-0.183805	0.163745	-0.114643	-0.637529
242.2	-0.181055	0.171426	-0.119029	-0.644055
242	-0.177219	0.178991	-0.123506	-0.650217
241.8	-0.172496	0.186028	-0.127563	-0.655931
241.6	-0.166973	0.191996	-0.13121	-0.661441
241.4	-0.160702	0.196277	-0.134727	-0.667154
241.2	-0.153607	0.198534	-0.138153	-0.673057
241	-0.14598	0.198564	-0.142195	-0.679153
240.8	-0.137643	0.196227	-0.147087	-0.685014
240.6	-0.128983	0.191801	-0.153002	-0.691042
240.4	-0.120249	0.185267	-0.16019	-0.697303
240.2	-0.111083	0.176464	-0.168686	-0.703132
240	-0.101156	0.166027	-0.178367	-0.708574
239.8	-0.0901799	0.153874	-0.188946	-0.713535
239.6	-0.0784467	0.140139	-0.200593	-0.718303
239.4	-0.0663086	0.125011	-0.21336	-0.723288
239.2	-0.0538269	0.108565	-0.22732	-0.728702
239	-0.040861	0.0907318	-0.242126	-0.734202
238.8	-0.0271272	0.0726549	-0.257533	-0.739757
238.6	-0.0124569	0.0547594	-0.27375	-0.745331
238.4	0.00327225	0.0372993	-0.29054	-0.751085
238.2	0.0199859	0.0206972	-0.307668	-0.757121
238	0.037441	0.00461736	-0.324925	-0.762932
237.8	0.0553079	-0.0109488	-0.342024	-0.7686
237.6	0.0731167	-0.0269139	-0.358891	-0.774374
237.4	0.0901304	-0.043266	-0.375197	-0.780615
237.2	0.106254	-0.0596823	-0.391022	-0.786988
237	0.12181	-0.0760546	-0.406747	-0.792916
236.8	0.136742	-0.0928084	-0.422982	-0.798898
236.6	0.151001	-0.109255	-0.439419	-0.805187
236.4	0.165129	-0.124509	-0.455952	-0.811367
236.2	0.179141	-0.138158	-0.472662	-0.817212
236	0.193236	-0.150202	-0.489777	-0.822694
235.8	0.207579	-0.160899	-0.507571	-0.827993
235.6	0.222157	-0.170758	-0.526023	-0.832972
235.4	0.237635	-0.179454	-0.544752	-0.837361
235.2	0.253778	-0.186924	-0.563578	-0.841476
235	0.270022	-0.193636	-0.582638	-0.845511
234.8	0.286123	-0.199281	-0.602233	-0.849435
234.6	0.302426	-0.203985	-0.62295	-0.853248
234.4	0.319443	-0.208027	-0.644699	-0.856726
234.2	0.336538	-0.2119	-0.667459	-0.860376
234	0.353697	-0.215597	-0.691511	-0.864639
233.8	0.370848	-0.219485	-0.71647	-0.869441
233.6	0.387718	-0.223315	-0.742402	-0.874688
233.4	0.404336	-0.226626	-0.769715	-0.880315
233.2	0.420859	-0.229171	-0.798875	-0.886204
233	0.437231	-0.230976	-0.82998	-0.892249
232.8	0.453346	-0.232303	-0.863045	-0.898479
232.6	0.469211	-0.233183	-0.898328	-0.905074
232.4	0.485354	-0.233289	-0.935691	-0.911851
232.2	0.502179	-0.233067	-0.975458	-0.918846
232	0.519841	-0.232027	-1.01654	-0.926204
231.8	0.538449	-0.230005	-1.0585	-0.933817
231.6	0.55783	-0.228027	-1.10128	-0.941645
231.4	0.577281	-0.226585	-1.14491	-0.949366
231.2	0.596532	-0.225843	-1.1888	-0.956847
231	0.615759	-0.22554	-1.23266	-0.96442
230.8	0.634786	-0.224903	-1.27635	-0.972093
230.6	0.65379	-0.223349	-1.3203	-0.979786
230.4	0.672426	-0.221774	-1.36482	-0.987528
230.2	0.690316	-0.220791	-1.41007	-0.995792
230	0.707806	-0.220109	-1.45614	-1.00437
229.8	0.724931	-0.220044	-1.50304	-1.01364
229.6	0.74216	-0.220388	-1.54991	-1.02344
229.4	0.759067	-0.220946	-1.59657	-1.03412
229.2	0.776601	-0.220915	-1.6434	-1.04499
229	0.794864	-0.220317	-1.69091	-1.05519
228.8	0.81378	-0.219547	-1.73958	-1.06476
228.6	0.833597	-0.21878	-1.78881	-1.07391
228.4	0.854295	-0.218676	-1.83769	-1.08274
228.2	0.875089	-0.220448	-1.88614	-1.09164
228	0.895651	-0.224189	-1.93374	-1.10115
227.8	0.916241	-0.230013	-1.98072	-1.1109
227.6	0.936814	-0.237021	-2.02619	-1.12056
227.4	0.957784	-0.245379	-2.06897	-1.12945
227.2	0.979053	-0.253957	-2.10851	-1.13748
227	0.999722	-0.26276	-2.1453	-1.14502
226.8	1.01984	-0.271495	-2.17945	-1.1518
226.6	1.03965	-0.279492	-2.21153	-1.15719
226.4	1.05899	-0.286714	-2.24109	-1.1617
226.2	1.0774	-0.293486	-2.26854	-1.16581
226	1.09502	-0.299414	-2.29388	-1.16902
225.8	1.11262	-0.304516	-2.31762	-1.17041
225.6	1.12985	-0.308818	-2.34006	-1.16995
225.4	1.14645	-0.312137	-2.36082	-1.16831
225.2	1.16281	-0.315104	-2.37933	-1.16496
225	1.17885	-0.318574	-2.39581	-1.16023
224.8	1.19418	-0.321781	-2.4098	-1.15421
224.6	1.20797	-0.323896	-2.42156	-1.147
224.4	1.22007	-0.324551	-2.43199	-1.13863
224.2	1.23024	-0.324019	-2.44081	-1.12967
224	1.23832	-0.323153	-2.4475	-1.12083
223.8	1.24411	-0.322645	-2.45172	-1.11211
223.6	1.24733	-0.323198	-2.45394	-1.10359
223.4	1.24801	-0.323625	-2.45456	-1.09469
223.2	1.24679	-0.323681	-2.45301	-1.08472
223	1.24465	-0.323326	-2.44947	-1.07363
222.8	1.24128	-0.322354	-2.44404	-1.06212
222.6	1.23669	-0.321325	-2.43774	-1.05041
222.4	1.2309	-0.320409	-2.43176	-1.03843
222.2	1.22342	-0.320185	-2.42627	-1.0269
222	1.21454	-0.320613	-2.42069	-1.0158
221.8	1.20415	-0.321669	-2.41482	-1.0057
221.6	1.19154	-0.323575	-2.40874	-0.996852
221.4	1.17709	-0.325844	-2.40275	-0.988959
221.2	1.16104	-0.328877	-2.39715	-0.982194
221	1.14327	-0.333567	-2.39197	-0.976597
220.8	1.12311	-0.340259	-2.38623	-0.973624
220.6	1.1013	-0.349251	-2.37872	-0.973507
220.4	1.0781	-0.360381	-2.36892	-0.97625
220.2	1.05387	-0.372553	-2.35724	-0.981299
220	1.02886	-0.384598	-2.34366	-0.98759
219.8	1.00344	-0.397533	-2.32953	-0.995001
219.6	0.977709	-0.412819	-2.31362	-1.00344
219.4	0.951918	-0.430584	-2.2953	-1.01333
219.2	0.926223	-0.450599	-2.27528	-1.0244
219	0.899906	-0.471996	-2.25378	-1.03804
218.8	0.873128	-0.49448	-2.23116	-1.05496
218.6	0.845849	-0.517789	-2.20864	-1.07475
218.4	0.817859	-0.5422	-2.18655	-1.09712
218.2	0.789326	-0.568104	-2.16463	-1.12222
218	0.759955	-0.59563	-2.14259	-1.15002
217.8	0.729941	-0.624954	-2.12027	-1.17995
217.6	0.698265	-0.656217	-2.09696	-1.21264
217.4	0.664513	-0.68984	-2.07179	-1.24948
217.2	0.629451	-0.726403	-2.04434	-1.28917
217	0.593116	-0.76584	-2.01606	-1.33157
216.8	0.555032	-0.807106	-1.98702	-1.3767
216.6	0.515597	-0.850339	-1.95556	-1.42428
216.4	0.475107	-0.896509	-1.92146	-1.47398
216.2	0.433858	-0.94416	-1.88313	-1.5254
216	0.39168	-0.992766	-1.84019	-1.5783
215.8	0.34858	-1.04186	-1.79241	-1.63234
215.6	0.303865	-1.09078	-1.73953	-1.6876
215.4	0.257178	-1.13823	-1.68288	-1.74394
215.2	0.207493	-1.18412	-1.62305	-1.80219
215	0.154389	-1.22996	-1.56038	-1.86354
214.8	0.0970352	-1.27459	-1.49364	-1.92787
214.6	0.0351555	-1.31707	-1.42387	-1.99548
214.4	-0.0312153	-1.3579	-1.35127	-2.06536
214.2	-0.102299	-1.39799	-1.27482	-2.13793
214	-0.177548	-1.43777	-1.19437	-2.21243
213.8	-0.256261	-1.47639	-1.11001	-2.28749
213.6	-0.338372	-1.51389	-1.02146	-2.36276
213.4	-0.423442	-1.55146	-0.928179	-2.43799
213.2	-0.510886	-1.58814	-0.829963	-2.51337
213	-0.601029	-1.62296	-0.726411	-2.58862
212.8	-0.694405	-1.65586	-0.618079	-2.66445
212.6	-0.790138	-1.68652	-0.50484	-2.74047
212.4	-0.888811	-1.71438	-0.387627	-2.81555
212.2	-0.991035	-1.73931	-0.267144	-2.89063
212	-1.0977	-1.76154	-0.143704	-2.96618
211.8	-1.2087	-1.78232	-0.0178436	-3.04228
211.6	-1.32348	-1.80088	0.11014	-3.11894
211.4	-1.44174	-1.81556	0.241023	-3.19628
211.2	-1.56364	-1.82645	0.372663	-3.27393
211	-1.69021	-1.83479	0.504659	-3.3527
210.8	-1.82164	-1.84218	0.636504	-3.43186
210.6	-1.95781	-1.84955	0.766911	-3.51072
210.4	-2.09787	-1.85795	0.895357	-3.58834
210.2	-2.24104	-1.86813	1.02343	-3.66506
210	-2.38776	-1.87856	1.15226	-3.74169
209.8	-2.53688	-1.88989	1.28161	-3.81776
209.6	-2.68857	-1.90211	1.41176	-3.89387
209.4	-2.84236	-1.91467	1.54323	-3.97103
209.2	-2.99744	-1.92732	1.67577	-4.04862
209	-3.15452	-1.93907	1.80921	-4.12667
208.8	-3.31502	-1.94991	1.94343	-4.20714
208.6	-3.47884	-1.95992	2.08001	-4.29045
208.4	-3.64521	-1.96836	2.2184	-4.37765
208.2	-3.81573	-1.97548	2.35747	-4.46888
208	-3.98986	-1.98216	2.49557	-4.56452
207.8	-4.16645	-1.98896	2.63295	-4.66376
207.6	-4.34569	-1.99527	2.7701	-4.7672
207.4	-4.52693	-2.00151	2.90691	-4.87525
207.2	-4.71006	-2.00778	3.04458	-4.98701
207	-4.89405	-2.01475	3.18396	-5.10273
206.8	-5.07884	-2.02281	3.3249	-5.22285
206.6	-5.26495	-2.03202	3.46736	-5.34939
206.4	-5.45204	-2.04309	3.6093	-5.48267
206.2	-5.63864	-2.05698	3.7517	-5.62232
206	-5.82348	-2.07239	3.89504	-5.76751
205.8	-6.00674	-2.08789	4.03892	-5.91842
205.6	-6.18872	-2.10332	4.18303	-6.07562
205.4	-6.37022	-2.12044	4.32872	-6.24027
205.2	-6.55147	-2.13905	4.4751	-6.41292
205	-6.73199	-2.15916	4.62122	-6.59378
204.8	-6.91211	-2.18104	4.76671	-6.78352
204.6	-7.09074	-2.20518	4.91087	-6.98144
204.4	-7.26817	-2.23112	5.05387	-7.18765
204.2	-7.44528	-2.2588	5.1961	-7.4027
204	-7.62124	-2.28823	5.33796	-7.62588
203.8	-7.79452	-2.31966	5.47994	-7.85528
203.6	-7.96491	-2.35282	5.62164	-8.09232
203.4	-8.13322	-2.38759	5.76186	-8.33611
203.2	-8.29791	-2.42383	5.89906	-8.58661
203	-8.45951	-2.46142	6.03279	-8.84382
202.8	-8.61803	-2.49966	6.16341	-9.10745
202.6	-8.77212	-2.53939	6.28994	-9.37823
202.4	-8.92126	-2.58001	6.41279	-9.65592
202.2	-9.06466	-2.62108	6.53085	-9.94074
202	-9.20222	-2.66163	6.64549	-10.2321
201.8	-9.33324	-2.70133	6.75579	-10.5277
201.6	-9.45724	-2.74003	6.86144	-10.8248
201.4	-9.57474	-2.77742	6.96351	-11.1218
201.2	-9.68592	-2.81329	7.06056	-11.4179
201	-9.79075	-2.84857	7.15284	-11.712
200.8	-9.8884	-2.88425	7.24053	-12.0033
200.6	-9.97731	-2.91986	7.32402	-12.2915
200.4	-10.0557	-2.95222	7.40277	-12.5734
200.2	-10.1244	-2.98116	7.47589	-12.8475
200	-10.1836	-3.00793	7.54324	-13.1123
199.8	-10.2322	-3.03221	7.60517	-13.3671
199.6	-10.2704	-3.05419	7.66185	-13.612
199.4	-10.2982	-3.07496	7.71162	-13.8449
199.2	-10.315	-3.09484	7.75363	-14.0638
199	-10.3212	-3.11416	7.78649	-14.2684
198.8	-10.3159	-3.13214	7.80915	-14.4588
198.6	-10.2989	-3.14904	7.82241	-14.6324
198.4	-10.2693	-3.16509	7.82599	-14.7872
198.2	-10.228	-3.18073	7.82112	-14.9204
198	-10.1752	-3.19595	7.80776	-15.0306
197.8	-10.112	-3.20978	7.78409	-15.1172
197.6	-10.0395	-3.22235	7.75045	-15.1777
197.4	-9.95872	-3.23391	7.70802	-15.2122
197.2	-9.87041	-3.2444	7.65919	-15.2206
197	-9.77395	-3.25186	7.60207	-15.2031
196.8	-9.66885	-3.25565	7.53865	-15.1588
196.6	-9.55504	-3.25681	7.46825	-15.0869
196.4	-9.43293	-3.2565	7.39041	-14.9874
196.2	-9.30305	-3.25488	7.30669	-14.8601
196	-9.16491	-3.25177	7.21669	-14.7035
195.8	-9.0196	-3.24584	7.1196	-14.5196
195.6	-8.86862	-3.23694	7.01617	-14.3069
195.4	-8.71392	-3.22504	6.90737	-14.0665
195.2	-8.555	-3.20846	6.79507	-13.7991
195	-8.39253	-3.18763	6.68195	-13.5048
194.8	-8.22809	-3.16299	6.56978	-13.1842
194.6	-8.06132	-3.13542	6.45919	-12.8364
194.4	-7.89339	-3.10366	6.35035	-12.4634
194.2	-7.72442	-3.06546	6.24282	-12.0644
194	-7.555	-3.02169	6.13675	-11.64
193.8	-7.38778	-2.975	6.03407	-11.1914
193.6	-7.22515	-2.92608	5.93438	-10.7211
193.4	-7.0683	-2.87522	5.84109	-10.232
193.2	-6.916	-2.82232	5.75358	-9.72749
193	-6.76849	-2.76815	5.67287	-9.20785
192.8	-6.62472	-2.71299	5.60066	-8.67293
192.6	-6.48578	-2.6553	5.53607	-8.12411
192.4	-6.35072	-2.59496	5.47779	-7.5602
192.2	-6.22127	-2.53459	5.42399	-7.00873
192	-6.09801	-2.47667	5.37506	-6.46929
191.8	-5.98172	-2.42157	5.33023	-5.94395
191.6	-5.87267	-2.36887	5.28965	-5.43478
191.4	-5.77083	-2.31817	5.25377	-4.94319
191.2	-5.67684	-2.2689	5.22249	-4.47115
191	-5.59156	-2.22074	5.19587	-4.0216
190.8	-5.51452	-2.17443	5.17501	-3.59355
190.6	-5.44532	-2.13043	5.1597	-3.18877
190.4	-5.38362	-2.09026	5.14915	-2.80865
190.2	-5.32921	-2.05528	5.14229	-2.45336
190	-5.28127	-2.02437	5.13702	-2.12303
Figure S1b: CD spectra of FFFKLIIL and FFF at 100 µM concentration.
Ellipticity (mdeg)	FFF	FFFKLIIL
290	-0.174151	-0.426957
289.8	-0.166234	-0.423623
289.6	-0.158736	-0.419947
289.4	-0.15088	-0.415525
289.2	-0.142783	-0.410437
289	-0.134655	-0.405243
288.8	-0.126787	-0.40036
288.6	-0.119005	-0.395707
288.4	-0.111358	-0.391033
288.2	-0.104133	-0.386446
288	-0.0974849	-0.382281
287.8	-0.0915616	-0.378694
287.6	-0.0862149	-0.375596
287.4	-0.0812987	-0.372572
287.2	-0.076801	-0.369453
287	-0.0727198	-0.366218
286.8	-0.069053	-0.363018
286.6	-0.0654727	-0.359839
286.4	-0.0622595	-0.356585
286.2	-0.0592828	-0.353233
286	-0.0565458	-0.349622
285.8	-0.054134	-0.345657
285.6	-0.051996	-0.341333
285.4	-0.0505044	-0.337231
285.2	-0.0495349	-0.333339
285	-0.0493841	-0.329948
284.8	-0.0501877	-0.327166
284.6	-0.0518879	-0.32501
284.4	-0.0546477	-0.323658
284.2	-0.0581064	-0.322881
284	-0.0617743	-0.321858
283.8	-0.0655779	-0.320177
283.6	-0.0692825	-0.317907
283.4	-0.0727723	-0.315314
283.2	-0.0759731	-0.312606
283	-0.0790136	-0.309737
282.8	-0.0819385	-0.306881
282.6	-0.0847013	-0.303801
282.4	-0.0874482	-0.300638
282.2	-0.090416	-0.298049
282	-0.0936923	-0.296064
281.8	-0.0974064	-0.294707
281.6	-0.101855	-0.293961
281.4	-0.106695	-0.293969
281.2	-0.112075	-0.294828
281	-0.118329	-0.296759
280.8	-0.125013	-0.299415
280.6	-0.131919	-0.302638
280.4	-0.138664	-0.305964
280.2	-0.145047	-0.309308
280	-0.150419	-0.312438
279.8	-0.154802	-0.315227
279.6	-0.157763	-0.317357
279.4	-0.159471	-0.31869
279.2	-0.160076	-0.319184
279	-0.160107	-0.319406
278.8	-0.15943	-0.319373
278.6	-0.158186	-0.318849
278.4	-0.156783	-0.318072
278.2	-0.155342	-0.317006
278	-0.153761	-0.315875
277.8	-0.152115	-0.314872
277.6	-0.150311	-0.314012
277.4	-0.148201	-0.313361
277.2	-0.145602	-0.312302
277	-0.142499	-0.310765
276.8	-0.138835	-0.308734
276.6	-0.134442	-0.305878
276.4	-0.129301	-0.302215
276.2	-0.123649	-0.29779
276	-0.117214	-0.29257
275.8	-0.110586	-0.28688
275.6	-0.103892	-0.281158
275.4	-0.0976392	-0.275673
275.2	-0.0921761	-0.270297
275	-0.0876814	-0.264888
274.8	-0.0838692	-0.259223
274.6	-0.0809646	-0.253541
274.4	-0.078872	-0.248331
274.2	-0.0776844	-0.243625
274	-0.0765057	-0.238646
273.8	-0.0752583	-0.233425
273.6	-0.0740444	-0.228264
273.4	-0.0724945	-0.222944
273.2	-0.0705101	-0.217122
273	-0.0680969	-0.210513
272.8	-0.0650564	-0.202846
272.6	-0.0613644	-0.194431
272.4	-0.0575085	-0.185362
272.2	-0.0539034	-0.17596
272	-0.0508304	-0.166615
271.8	-0.0481289	-0.15739
271.6	-0.0457463	-0.148493
271.4	-0.0436106	-0.139666
271.2	-0.0416973	-0.131374
271	-0.0401055	-0.123634
270.8	-0.0385591	-0.116231
270.6	-0.0372818	-0.10883
270.4	-0.0361326	-0.101599
270.2	-0.0350057	-0.0948173
270	-0.0336414	-0.0884949
269.8	-0.032455	-0.0826574
269.6	-0.0316687	-0.0773785
269.4	-0.0312726	-0.0719915
269.2	-0.0310912	-0.0666018
269	-0.0316179	-0.0617138
268.8	-0.0328736	-0.0576452
268.6	-0.0345704	-0.0542006
268.4	-0.0363998	-0.0512939
268.2	-0.0384647	-0.0492082
268	-0.0404403	-0.0479729
267.8	-0.0423892	-0.0475617
267.6	-0.0446729	-0.0476645
267.4	-0.0469904	-0.0482447
267.2	-0.049231	-0.0494818
267	-0.0507858	-0.0510408
266.8	-0.0517434	-0.0530186
266.6	-0.0521652	-0.0555247
266.4	-0.0520968	-0.0587812
266.2	-0.0513397	-0.0619885
266	-0.0498143	-0.0647029
265.8	-0.0476687	-0.067257
265.6	-0.0454591	-0.0703385
265.4	-0.0432395	-0.0738896
265.2	-0.0407127	-0.0777075
265	-0.0381382	-0.0815206
264.8	-0.0350274	-0.085232
264.6	-0.0310531	-0.0886721
264.4	-0.0264475	-0.0923597
264.2	-0.0214859	-0.0960662
264	-0.0162599	-0.0998472
263.8	-0.0108955	-0.103758
263.6	-0.0055505	-0.107564
263.4	-0.0007325	-0.111493
263.2	0.00378292	-0.115422
263	0.00788859	-0.119314
262.8	0.0114252	-0.123199
262.6	0.0146466	-0.127309
262.4	0.0174045	-0.131644
262.2	0.0200847	-0.135717
262	0.0222124	-0.139412
261.8	0.0238143	-0.142369
261.6	0.0249009	-0.144426
261.4	0.0255959	-0.145559
261.2	0.0260314	-0.14598
261	0.0262985	-0.146283
260.8	0.0264919	-0.146093
260.6	0.027079	-0.14527
260.4	0.0282098	-0.143443
260.2	0.0295554	-0.140864
260	0.0308264	-0.138053
259.8	0.0318592	-0.134878
259.6	0.032686	-0.13116
259.4	0.0335197	-0.126789
259.2	0.0345402	-0.122089
259	0.0354574	-0.117069
258.8	0.0364717	-0.111403
258.6	0.037398	-0.105527
258.4	0.038444	-0.0992697
258.2	0.0393383	-0.0928364
258	0.039618	-0.0863635
257.8	0.0394776	-0.0798836
257.6	0.0386567	-0.0734773
257.4	0.037837	-0.0670185
257.2	0.036848	-0.0605462
257	0.0357067	-0.0540092
256.8	0.0342715	-0.0473741
256.6	0.0325016	-0.0408663
256.4	0.0302542	-0.0347392
256.2	0.0273491	-0.0292747
256	0.0238838	-0.0240926
255.8	0.0195481	-0.0198887
255.6	0.0148715	-0.0161531
255.4	0.010043	-0.0128867
255.2	0.00516378	-0.010012
255	0.00044136	-0.0072928
254.8	-0.0044795	-0.0051257
254.6	-0.0098806	-0.0035739
254.4	-0.0157509	-0.0024345
254.2	-0.0218995	-0.0018584
254	-0.0279797	-0.0020409
253.8	-0.0339538	-0.0033578
253.6	-0.0398679	-0.0056894
253.4	-0.0458922	-0.0091523
253.2	-0.0518342	-0.0136882
253	-0.0573258	-0.0192778
252.8	-0.0622846	-0.0257487
252.6	-0.0667012	-0.0329951
252.4	-0.0709888	-0.0408246
252.2	-0.0749357	-0.048936
252	-0.0787185	-0.0575138
251.8	-0.0820509	-0.0664136
251.6	-0.0846806	-0.0752165
251.4	-0.0865443	-0.0838304
251.2	-0.087926	-0.0922434
251	-0.0886016	-0.100451
250.8	-0.0878764	-0.107817
250.6	-0.0863433	-0.114618
250.4	-0.0843163	-0.121152
250.2	-0.0818873	-0.127477
250	-0.079313	-0.133633
249.8	-0.0764913	-0.139524
249.6	-0.0729778	-0.145316
249.4	-0.0685101	-0.151135
249.2	-0.0635989	-0.156747
249	-0.0586602	-0.161781
248.8	-0.0536749	-0.165717
248.6	-0.0482775	-0.169034
248.4	-0.0424322	-0.171966
248.2	-0.0364217	-0.174397
248	-0.0307001	-0.176141
247.8	-0.0253231	-0.177311
247.6	-0.0197674	-0.177729
247.4	-0.0141348	-0.177885
247.2	-0.0087941	-0.177981
247	-0.0035183	-0.178026
246.8	0.00125834	-0.178585
246.6	0.00550325	-0.179937
246.4	0.00961113	-0.181679
246.2	0.0139188	-0.183631
246	0.0177841	-0.18587
245.8	0.0207773	-0.188257
245.6	0.0232225	-0.190562
245.4	0.0252467	-0.192814
245.2	0.0271576	-0.195055
245	0.0291007	-0.197169
244.8	0.0312683	-0.199009
244.6	0.0334046	-0.200358
244.4	0.0352199	-0.201358
244.2	0.0367515	-0.202226
244	0.0380887	-0.203357
243.8	0.0390205	-0.205026
243.6	0.0395633	-0.206936
243.4	0.0393848	-0.209134
243.2	0.0385114	-0.211775
243	0.0372917	-0.214665
242.8	0.0359215	-0.2177
242.6	0.0337449	-0.221485
242.4	0.0309469	-0.225733
242.2	0.0282148	-0.230379
242	0.0255705	-0.235279
241.8	0.0235094	-0.240293
241.6	0.0220129	-0.245494
241.4	0.020765	-0.251102
241.2	0.0192572	-0.257174
241	0.0181409	-0.263479
240.8	0.0175932	-0.270282
240.6	0.0178159	-0.277544
240.4	0.0182103	-0.285814
240.2	0.0182869	-0.294402
240	0.0177241	-0.303382
239.8	0.0167271	-0.313163
239.6	0.0152017	-0.324039
239.4	0.0129978	-0.335666
239.2	0.0104072	-0.347412
239	0.00844877	-0.358549
238.8	0.00718343	-0.369195
238.6	0.00624516	-0.379527
238.4	0.00554122	-0.389234
238.2	0.00525195	-0.398443
238	0.0056167	-0.407108
237.8	0.00617363	-0.415661
237.6	0.00776424	-0.423066
237.4	0.0105162	-0.429126
237.2	0.0140985	-0.434177
237	0.0186306	-0.438466
236.8	0.0232503	-0.442615
236.6	0.0282407	-0.446659
236.4	0.033218	-0.450866
236.2	0.0386263	-0.45537
236	0.04467	-0.460255
235.8	0.0511212	-0.465192
235.6	0.0576803	-0.470499
235.4	0.0644326	-0.475998
235.2	0.0716467	-0.482581
235	0.0796667	-0.490577
234.8	0.0884127	-0.499534
234.6	0.0981706	-0.509445
234.4	0.109123	-0.520722
234.2	0.12118	-0.533148
234	0.133588	-0.546685
233.8	0.14606	-0.561203
233.6	0.158327	-0.576842
233.4	0.170794	-0.593925
233.2	0.18358	-0.612435
233	0.196722	-0.632374
232.8	0.210724	-0.653331
232.6	0.224289	-0.675884
232.4	0.237314	-0.700364
232.2	0.249236	-0.726844
232	0.260683	-0.75495
231.8	0.272323	-0.784476
231.6	0.284459	-0.815388
231.4	0.297905	-0.84708
231.2	0.312501	-0.879444
231	0.327948	-0.912576
230.8	0.344519	-0.946673
230.6	0.361957	-0.981453
230.4	0.380196	-1.01651
230.2	0.399368	-1.0516
230	0.420088	-1.08628
229.8	0.442072	-1.1208
229.6	0.465027	-1.15562
229.4	0.489134	-1.1905
229.2	0.514697	-1.22669
229	0.541414	-1.2645
228.8	0.569186	-1.30357
228.6	0.598252	-1.34315
228.4	0.628811	-1.38331
228.2	0.660517	-1.42446
228	0.692948	-1.46633
227.8	0.725546	-1.50897
227.6	0.75922	-1.55248
227.4	0.79466	-1.59647
227.2	0.833604	-1.64032
227	0.875624	-1.68413
226.8	0.920549	-1.72683
226.6	0.967055	-1.76864
226.4	1.01385	-1.81074
226.2	1.0605	-1.85316
226	1.10708	-1.89581
225.8	1.15388	-1.93817
225.6	1.2013	-1.98029
225.4	1.24981	-2.02159
225.2	1.29875	-2.06221
225	1.34822	-2.10143
224.8	1.39808	-2.13904
224.6	1.44815	-2.17449
224.4	1.49855	-2.20784
224.2	1.54937	-2.23898
224	1.60052	-2.26904
223.8	1.65291	-2.29762
223.6	1.70691	-2.32482
223.4	1.76223	-2.35054
223.2	1.81863	-2.37404
223	1.87663	-2.39497
222.8	1.93595	-2.41324
222.6	1.99554	-2.42819
222.4	2.05447	-2.44027
222.2	2.11141	-2.45039
222	2.16672	-2.4587
221.8	2.22038	-2.46581
221.6	2.27271	-2.47141
221.4	2.32447	-2.47472
221.2	2.37596	-2.47491
221	2.42644	-2.47188
220.8	2.47516	-2.46562
220.6	2.52226	-2.4573
220.4	2.56754	-2.44801
220.2	2.61119	-2.43778
220	2.65321	-2.42599
219.8	2.69365	-2.41217
219.6	2.73318	-2.39722
219.4	2.77134	-2.3799
219.2	2.80723	-2.35933
219	2.84087	-2.33386
218.8	2.87109	-2.30377
218.6	2.898	-2.26916
218.4	2.92241	-2.2305
218.2	2.94539	-2.18695
218	2.96663	-2.13963
217.8	2.98675	-2.08815
217.6	3.00605	-2.03446
217.4	3.0239	-1.97865
217.2	3.04046	-1.9194
217	3.05522	-1.85622
216.8	3.06908	-1.78956
216.6	3.08111	-1.71982
216.4	3.09131	-1.64616
216.2	3.10008	-1.56765
216	3.10761	-1.48465
215.8	3.11415	-1.39565
215.6	3.11924	-1.30227
215.4	3.12291	-1.20448
215.2	3.12469	-1.10364
215	3.12402	-1.0014
214.8	3.12109	-0.899084
214.6	3.11502	-0.795814
214.4	3.10735	-0.693372
214.2	3.09992	-0.592744
214	3.09283	-0.494453
213.8	3.08627	-0.397761
213.6	3.08069	-0.302178
213.4	3.07509	-0.206368
213.2	3.06915	-0.110975
213	3.06261	-0.0160387
212.8	3.0553	0.0783001
212.6	3.0477	0.173842
212.4	3.03995	0.27101
212.2	3.03128	0.371546
212	3.02141	0.474948
211.8	3.00916	0.581994
211.6	2.99522	0.691872
211.4	2.97965	0.80425
211.2	2.96274	0.918435
211	2.94579	1.03495
210.8	2.92961	1.15262
210.6	2.91341	1.27251
210.4	2.89815	1.39519
210.2	2.88478	1.51957
210	2.87218	1.64406
209.8	2.86136	1.76952
209.6	2.85347	1.89586
209.4	2.84676	2.026
209.2	2.83863	2.15962
209	2.82932	2.29469
208.8	2.81804	2.42855
208.6	2.80438	2.55957
208.4	2.78958	2.69025
208.2	2.77396	2.81985
208	2.75858	2.94774
207.8	2.7447	3.0737
207.6	2.73282	3.19718
207.4	2.72337	3.31881
207.2	2.71612	3.43841
207	2.71095	3.55417
206.8	2.70829	3.66608
206.6	2.70851	3.77785
206.4	2.71131	3.88987
206.2	2.71731	4.00613
206	2.72497	4.12569
205.8	2.73306	4.24747
205.6	2.74191	4.37125
205.4	2.75049	4.49299
205.2	2.75812	4.6163
205	2.76634	4.74133
204.8	2.77364	4.86853
204.6	2.78109	5.00016
204.4	2.78934	5.13341
204.2	2.80035	5.26854
204	2.81387	5.40746
203.8	2.83222	5.54854
203.6	2.855	5.69582
203.4	2.88081	5.84818
203.2	2.90842	6.00481
203	2.93707	6.16593
202.8	2.96434	6.32947
202.6	2.98862	6.49292
202.4	3.00936	6.6566
202.2	3.02714	6.81686
202	3.0427	6.9751
201.8	3.05649	7.13689
201.6	3.06872	7.29991
201.4	3.07818	7.45924
201.2	3.08162	7.61093
201	3.07951	7.7582
200.8	3.07231	7.90425
200.6	3.06206	8.05469
200.4	3.04901	8.21411
200.2	3.03151	8.37996
200	3.00893	8.55414
199.8	2.98233	8.73372
199.6	2.94798	8.915
199.4	2.90461	9.10027
199.2	2.85273	9.28766
199	2.79343	9.47047
198.8	2.72559	9.65114
198.6	2.64874	9.82846
198.4	2.56236	9.99952
198.2	2.46738	10.1654
198	2.36304	10.3267
197.8	2.24945	10.4872
197.6	2.12926	10.649
197.4	2.00452	10.8122
197.2	1.87775	10.9794
197	1.74833	11.1502
196.8	1.61613	11.3164
196.6	1.48011	11.4757
196.4	1.34102	11.6323
196.2	1.20227	11.7869
196	1.06338	11.9363
195.8	0.92443	12.0765
195.6	0.78211	12.2097
195.4	0.63614	12.3416
195.2	0.487512	12.4724
195	0.337432	12.5991
194.8	0.187251	12.7241
194.6	0.0416165	12.8464
194.4	-0.0972402	12.9644
194.2	-0.232143	13.0828
194	-0.364237	13.2084
193.8	-0.495982	13.3481
193.6	-0.627354	13.5055
193.4	-0.755936	13.682
193.2	-0.883429	13.8748
193	-1.00456	14.0866
192.8	-1.11726	14.31
192.6	-1.22386	14.545
192.4	-1.32676	14.7905
192.2	-1.42603	15.0301
192	-1.52139	15.2646
191.8	-1.61309	15.4965
191.6	-1.70021	15.7277
191.4	-1.78208	15.9582
191.2	-1.8599	16.1862
191	-1.93307	16.4122
190.8	-2.00161	16.6374
190.6	-2.06355	16.8556
190.4	-2.1186	17.0606
190.2	-2.16569	17.2537
190	-2.2059	17.4378
Figure S1d: The binding affinity of FFFIKLLI, IKLLI, FFF and FFFKLIIL to integrin α3β1 measured by MicroScale Thermophoresis. Protein concentration, 2nM.
Ligand concentration (nM)	FFFIKLLI			IKLLI			FFF			FFFKLIIL
10000	23.963	22.1375	25.6604	12.6841	14.8334	13.7949	1.56461	0.777273	1.47055	2.30658	1.46789	1.0671
5000	23.2026	21.3779	24.9057	12.1675	14.3172	13.2821	1.59737	0.804075	1.50071	2.33909	1.49496	1.09716
2500	20.9215	19.099	22.6415	9.06751	11.2202	11.2051	1.59737	0.804075	1.50071	2.33909	1.49496	1.09716
1250	20.9215	19.099	22.6415	2.42841	2.57454	4.61538	1.53185	0.75047	1.4404	2.27407	1.44081	1.03704
625	21.1686	22.3654	21.8868	1.83425	1.98096	1.02564	1.31893	0.576254	1.24438	2.06276	1.26479	0.841653
312.5	16.3593	14.5412	18.1132	1.31758	0.458281	0.512821	1.20428	0.482445	1.13883	1.94897	1.17002	0.736447
156.25	16.3593	14.5412	18.1132	0.28426	1.92934	-0.512821	1.07325	0.375235	1.01821	1.81893	1.0617	0.61621
78.125	4.38344	2.57698	6.22642	-0.232402	1.41318	-1.02564	0.909465	0.241223	0.867424	1.65638	0.926305	0.465915
39.0625	2.48251	0.677893	4.33962	-0.749064	0.897018	-1.53846	0.745679	0.10721	0.716642	1.49383	0.79091	0.31562
19.5312	0.258427	0.355049	0.616858	-0.490733	1.1551	-1.28205	0.712922	0.0804075	0.686486	1.46132	0.763831	0.285561
9.76562	0.258427	0.355049	-0.532567	-0.749064	0.897018	-1.53846	0.696543	0.0670063	0.671407	1.44506	0.750291	0.270531
4.88281	0.258427	1.33225	0.233716	-0.232402	1.41318	-1.02564	0.631029	0.0134013	0.611095	1.38004	0.696133	0.210413
2.44141	0.632959	0.680782	-0.149425	-0.232402	1.41318	-1.02564	0.647407	0.0268025	0.626173	1.3963	0.709673	0.225443
1.2207	0.258427	0.355049	0.233716	-0.749064	0.897018	-1.53846	0.598272	-0.0134013	0.580938	1.34753	0.669054	0.180354
0.610352	0.632959	1.98371	0.616858	-1.00739	0.638938	-1.79487	0.549136	-0.053605	0.535704	1.29877	0.628436	0.135266
0	0.258427	0.355049	-0.532567	-0.749064	0.897018	-1.53846	0.5	0.0402038	0.4	0	0	0
Figure S1e: The binding affinity of FFFIKLLI, FFIKLLI, FIKLLI and KLIIL to integrin α3β1 measured by MicroScale Thermophoresis. Protein concentration, 2nM.
Ligand concentration (nM)	FFFIKLLI			FFIKLLI			FIKLLI			IKLLI
10000	23.963	22.1375	25.6604	18.3933	19.5285	19.5309	13.4056	13.7628	17.5309	12.6841	14.8334	13.7949
5000	23.2026	21.3779	24.9057	18.3933	19.0191	18.0247	12.8956	14.2599	16.0247	12.1675	14.3172	13.2821
2500	20.9215	19.099	22.6415	18.3933	18.0191	18.0247	11.8881	14.2599	15.7247	9.06751	11.2202	11.2051
1250	20.9215	19.099	22.6415	17.3858	18.025	17.037	5.8556	7.22669	7.03704	2.42841	2.57454	4.61538
625	21.1686	22.3654	21.8868	14.3633	13.7877	13.8272	2.62168	1.98287	3.82716	1.83425	1.98096	1.02564
312.5	16.3593	14.5412	18.1132	9.32584	10.035	8.09877	0.880335	1.24973	2.09877	1.31758	0.458281	0.512821
156.25	16.3593	14.5412	18.1132	2.27341	4.02075	3.12346	-0.10228	0.268066	0.123457	0.28426	1.92934	-0.512821
78.125	4.38344	2.57698	6.22642	0.258427	0.529014	1.17284	-0.574929	-0.204126	0.654321	-0.232402	1.41318	-1.02564
39.0625	2.48251	0.677893	4.33962	0.258427	1.06334	1.7037	-0.0400888	1.33671	1.18519	-0.749064	0.897018	-1.53846
19.5312	0.258427	0.355049	0.616858	0.258427	-0.440222	0.209877	-0.537615	0.839667	2.69136	-0.490733	1.1551	-1.28205
9.76562	0.258427	0.355049	-0.532567	0.258427	0.317771	0.962963	0.221112	0.591145	1.44444	-0.749064	0.897018	-1.53846
4.88281	0.258427	1.33225	0.233716	0.258427	1.33671	1.97531	0.3343	-0.402944	1.45679	-0.232402	1.41318	-1.02564
2.44141	0.632959	0.680782	-0.149425	0.258427	1.58523	2.22222	-0.525177	-0.154421	1.7037	-0.232402	1.41318	-1.02564
1.2207	0.258427	0.355049	0.233716	0.258427	0.839667	1.48148	-0.263976	-0.899988	1.96296	-0.749064	0.897018	-1.53846
0.610352	0.632959	1.98371	0.616858	0.258427	0.0941006	0.740741	-0.0027743	-1.64555	1.22222	-1.00739	0.638938	-1.79487
0	0.258427	0.355049	-0.532567	0.258427	-0.651466	0	-0.749064	-1.07514	0	-0.749064	0.897018	-1.53846
Figure S1f: The binding affinity of FFFIKLLI to integrin α3β1, α5β1and α6β1 measured by MicroScale Thermophoresis. Protein concentration, 2 nM.
Concentration of FFFIKLLI (nM)	α3β1			α6β1			α5β1
10000	23.963	22.1375	25.6604	1.33333	1.28952	0.172579	1.06996	0.800245	3.70653
5000	23.2026	21.3779	24.9057	1.28205	1.48718	3.90545	1.10288	0.987654	3.7822
2500	20.9215	19.099	22.6415	0.974359	1.17949	3.70319	1.10288	0.987654	3.7822
1250	20.9215	19.099	22.6415	0.315385	0.320513	3.06142	1.03704	0.921811	3.71808
625	21.1686	22.3654	21.8868	0.25641	0.261538	2.71183	0.823045	0.707819	3.50967
312.5	16.3593	14.5412	18.1132	0.205128	0.110256	2.66188	0.707819	0.592593	3.39746
156.25	16.3593	14.5412	18.1132	0.102564	0.25641	2.562	0.576132	0.460905	3.26921
78.125	4.38344	2.57698	6.22642	0.0512821	0.205128	2.51206	0.411523	0.296296	3.1089
39.0625	2.48251	0.677893	4.33962	0	0.153846	2.46211	0.246914	0.131687	2.94859
19.5312	0.258427	0.355049	0.616858	0.025641	0.179487	2.48708	0.213992	0.0987654	2.91653
9.76562	0.258427	0.355049	-0.532567	0	0.153846	2.46211	0.197531	0.0823045	2.9005
4.88281	0.258427	1.33225	0.233716	0.0512821	0.205128	2.51206	0.131687	0.0164609	2.83637
2.44141	0.632959	0.680782	-0.149425	0.0512821	0.205128	2.51206	0.148148	0.0329218	2.8524
1.2207	0.258427	0.355049	0.233716	0	0.153846	2.46211	0.0987654	-0.0164609	2.80431
0.610352	0.632959	1.98371	0.616858	-0.025641	0.128205	2.43714	0.0493827	-0.0658436	2.75622
0	0.258427	0.355049	-0.532567	2.48251	0.153846	2.46211	3.24799	3.04938	2.61194

## Sheet: Figure S2
Figure S2a: HuH-7 cell viability using MTT assay.
	10 μM			20 μM			50 μM			100 μM			200 μM			Ctrl
24 hr	97.0404	91.3901	97.9372	100.359	101.076	104.036	97.6682	100.987	102.511	108.43	101.435	107.892	118.475	117.13	112.825	98.8838	102.922	98.1944
48 hr	102.389	97.9646	101.239	102.478	99.7345	99.823	109.115	107.257	107.876	102.655	96.2832	101.15	108.289	118.053	117.08	97.6009	104.096	98.3031
72 hr	89.3694	92.7928	92.973	107.928	96.3063	91.7117	102.162	95.3153	95.4955	108.288	102.162	103.604	113.423	100.901	104.324	102.432	99.009	98.5586
Figure S2b: Wound closure rate of HuH-7 cells with or without the treatment of FFFIKLLI at 10, 20, 50, 100, and 200 µM.
	Ctrl					FFFIKLLI 10 µM					FFFIKLLI 20 µM					FFFIKLLI 50 µM					FFFIKLLI 100 µM					FFFIKLLI 200 µM
0 hr	0.302877	0.299344	1.62156	0.228631	0.132821	0.101618	0.222259	0.20551	0.31749	0.296566	0.432526	0.126964	0.467396	0.391697	0.19425	0.174677	0.217534	0.184302	0.326526	0.472312	0.479861	0.236595	0.170186	0.260469	0.148763	0.205536	0.169216	0.299758	0.173081	0.180091
1 hr	2.71106	2.30691	3.68376	2.44644	2.11159	2.3026	3.09391	2.83669	2.42028	2.70238	2.94833	2.52876	3.00639	2.63682	2.45387	3.26818	2.86964	2.79501	3.05166	2.74123	2.72419	2.58051	2.76266	2.22288	2.52787	2.41387	2.30736	2.81196	2.4471	2.08908
2 hr	4.61083	4.19646	5.07468	4.31951	3.95272	4.47825	5.0133	4.71166	4.29614	4.40783	4.97494	4.31314	5.01297	4.51643	4.46824	5.52253	4.37804	4.99269	4.83304	4.44388	4.56852	4.17819	4.61912	4.2657	3.90755	3.88448	3.71033	4.49016	3.62806	3.70936
3 hr	6.66403	5.74448	6.35974	5.78697	5.55852	6.10578	6.89107	6.75376	6.19932	6.19537	6.26251	5.79405	6.68457	5.84258	6.53613	7.01785	6.12512	6.68767	6.33903	5.49333	6.23876	5.73115	6.52093	5.4885	5.80588	5.27516	5.2801	5.7936	5.1392	4.88772
4 hr	8.11596	7.01401	7.43815	7.2619	7.31068	7.85866	7.64582	7.73611	6.9443	7.35134	7.55949	6.30907	7.43829	6.77046	7.14414	7.70512	6.43874	7.6597	7.13087	6.64609	7.32561	7.17713	7.32243	7.08979	6.91893	6.35417	6.32462	6.7483	6.47236	5.87142
5 hr	10.1755	7.97753	8.39181	8.86564	8.89622	8.41924	9.36561	9.01221	8.32512	8.74475	8.51527	7.53374	8.24854	7.50224	8.32492	8.65995	7.8792	8.91718	8.39658	7.41213	8.1922	8.42773	8.36377	7.78102	7.50661	7.59339	7.38121	8.27662	7.66153	7.05419
6 hr	11.1448	9.63867	11.0053	9.6228	9.45949	9.45016	9.95716	10.0329	8.99184	9.73798	9.36704	8.31708	8.8123	8.59234	8.60233	9.67899	8.02007	9.47203	8.99832	7.87705	8.78445	9.94803	9.29043	8.44454	7.88138	8.47309	8.62338	8.93946	8.50047	7.82906
7 hr	12.5555	11.674	13.2016	12.0524	11.0232	10.4086	11.7226	11.4221	9.71796	10.5901	9.57691	9.13621	9.3022	8.97699	9.4412	10.8725	9.3026	10.8563	10.0626	8.55022	9.8008	10.616	9.98333	9.47508	8.55048	9.62257	9.53088	10.3112	9.55107	9.09712
8 hr	14.1752	12.8385	12.7531	11.9718	11.8306	10.6623	12.3898	12.1125	9.87676	11.3198	9.70121	9.77999	10.1189	9.37604	9.93907	11.5837	9.8211	10.9077	10.9943	8.99702	10.0908	11.7372	10.1473	10.4581	9.39549	10.1164	10.4093	10.7914	9.73412	9.53064
9 hr	16.0647	13.8434	13.8897	13.5913	13.4094	11.8982	13.2131	13.4084	11.1361	12.076	11.2437	10.1632	10.9735	9.92874	10.5052	12.4783	10.2502	11.9799	11.5698	9.5109	11.6205	12.7781	11.5123	10.8506	10.4502	10.9864	11.3442	11.9925	10.7674	9.84149
10 hr	17.7895	15.1339	14.7218	14.894	14.226	12.3059	14.58	14.204	12.1051	12.7043	11.2148	10.002	11.3534	10.6176	10.8393	12.488	10.6267	12.4142	12.0596	10.318	11.8587	13.4362	11.8756	11.2501	10.4685	11.3125	11.2089	12.2763	11.3171	10.4477
11 hr	19.6673	16.3009	19.2827	15.933	16.3249	13.5029	15.2339	15.4134	13.0156	13.677	11.6144	10.8015	12.0629	11.0446	11.7328	13.0976	11.0564	12.7278	12.5399	10.5067	12.7207	14.1231	12.4295	12.5308	11.0813	12.0895	12.4529	13.162	11.9837	10.7596
12 hr	20.0542	17.7764	19.7788	17.0467	16.9944	13.8504	15.3956	16.0879	13.4656	14.3296	11.9069	11.2681	12.2029	11.6789	11.9771	13.9902	11.9175	13.3712	13.5245	10.9451	13.4136	15.0796	13.0701	12.5433	11.096	12.4472	12.5558	13.4481	12.821	10.9639
13 hr	20.886	18.5708	20.1108	18.488	17.0499	14.6909	16.3633	17.7263	13.8003	14.6492	12.1097	12.0406	13.1382	12.1699	12.2447	14.7883	12.5058	13.5356	13.964	11.5119	13.7931	15.6703	13.8922	13.5986	11.9029	13.168	13.4762	14.0181	13.1725	12.0053
14 hr	22.8133	19.3108	23.9791	18.9162	19.8896	15.3175	17.4459	18.0007	15.0466	15.1706	12.7392	12.6503	12.8056	12.9037	12.8344	15.0378	13.1093	13.7343	14.9931	12.0611	14.858	15.4512	14.0861	14.5079	12.4918	13.9668	14.4097	14.5046	13.7405	13.2126
15 hr	23.4348	20.2528	24.901	21.2758	20.3589	16.7644	18.7533	19.1877	15.7868	16.5069	14.3183	13.5148	14.2556	12.8159	13.5376	15.729	13.3491	14.644	15.3078	12.6332	15.2708	15.882	15.0387	14.8995	13.2863	14.6894	15.3102	15.422	14.4653	13.5601
16 hr	25.8225	21.7142	26.4801	20.56	21.7908	17.9697	18.8303	21.1487	15.9776	17.9087	13.7906	13.5847	14.5221	13.9716	14.1329	16.9114	13.9308	15.3223	16.0083	13.2815	15.5816	17.098	15.9736	16.1712	14.075	15.4373	16.2337	15.9213	15.0513	14.5429
17 hr	27.7477	22.5247	26.847	22.815	22.44	18.6918	19.686	22.1176	17.294	18.2397	14.9866	14.2023	14.8972	14.1928	14.7497	17.1437	15.0973	15.9803	15.8781	13.7582	16.3519	18.2668	15.4756	16.7691	14.302	15.9828	16.7271	16.7884	15.7706	14.645
18 hr	29.5531	25.6863	27.7439	23.9192	23.7387	19.5809	20.4435	23.0384	18.4872	19.3629	16.0544	14.853	15.9696	15.0107	15.0478	18.0698	15.0796	16.5085	16.5394	14.4937	17.0418	18.9161	16.3854	17.1496	14.8121	16.673	18.1118	17.2964	16.394	14.8897
19 hr	31.1964	26.1952	29.6231	24.0981	23.7342	20.1907	21.2612	24.0836	18.5916	20.3961	16.6196	15.1383	15.6702	15.8971	16.3127	18.4866	16.3701	17.1612	17.5984	15.6768	18.0354	20.3124	17.2647	18.2278	15.6532	17.5493	18.3445	18.1329	17.5381	16.1817
20 hr	32.0753	26.4123	29.2084	26.9057	25.1748	20.9648	21.7203	24.84	19.6663	20.4752	16.7752	15.6347	15.6957	16.0597	16.4392	18.5062	15.7924	17.2331	17.2074	15.6558	17.7245	19.3358	16.9249	18.3978	15.8815	17.1899	17.9643	17.739	16.7085	16.3477
21 hr	33.5594	29.0501	32.8889	27.4262	26.9288	21.0372	21.6779	25.4364	19.8779	21.5972	16.9324	16.0945	16.9239	16.2629	17.1937	19.399	16.0547	16.8104	17.9495	15.4894	18.7784	20.343	17.407	19.8515	16.7537	18.0038	18.7358	19.0445	17.5424	16.6925
22 hr	35.3623	30.046	33.4194	29.9429	28.0967	21.3083	23.0174	26.6295	20.9202	22.9304	18.373	16.8641	17.6719	17.3304	17.0859	19.2521	16.609	17.528	18.223	16.2267	19.6293	21.0079	18.3426	19.8407	17.4885	18.8358	19.8087	19.5635	18.9329	17.0381
23 hr	36.3525	31.3726	37.1556	29.6276	28.8555	23.2715	24.1339	27.8441	22.2773	23.2474	18.4268	17.146	18.1939	18.012	17.988	19.6329	17.1108	18.7202	19.4002	17.1332	20.6045	21.9941	18.4898	20.7767	18.1666	19.274	20.1986	19.9034	18.8238	18.1702
24 hr	39.2032	33.4578	37.7804	33.2267	33.9964	23.4013	24.467	29.2202	22.7882	24.0458	19.956	18.5706	17.9912	19.1494	18.6453	20.8926	18.0714	19.7214	19.9884	18.1654	20.8422	23.391	20.1731	21.7851	18.1219	20.2878	21.4577	21.0389	19.7234	18.931
Figure S2d: 48hr wound closure rate of HuH-7 cells with or without the treatment of FFFIKLLI at 10, 20, 50, 100, and 200 µM.
Ctrl	10 µM	20 µM	50 µM	100 µM	200 µM
110.329	65.8581	56.1621	58.798	58.6559	57.0957
94.1602	68.8573	52.2631	50.8584	65.829	60.3883
106.325	82.2342	50.6325	55.5018	56.7731	59.2096
93.5096	64.1328	53.892	56.2533	61.3095	55.5074
95.6759	67.6719	52.4734	51.1226	51.0005	53.2774
Figure S2e: Wound closure rate of HuH-7 cells with or without the treatment of FFF, IKLLI, FFFIKLLI, and FFFKLIIL at 100 µM.
	Ctrl						FFF						IKLLI						FFFKLIIL						FFFIKLLI
0 hr	0.23164	0.52171	0.312055	0.262688	0.155606	0.322808	0.340036	0.285031	0.811911	1.18348	0.277465	0.667655	0.294854	0.540437	0.434187	0.520321	0.546254	0.757194	0.169169	0.63569	0.42591	0.221801	0.598145	0.223389	0.255927	0.166561	0.167837	0.175126	0.290262	0.173204
1 hr	2.48358	3.41292	3.88883	3.2201	3.7767	3.85465	4.53894	4.71732	4.79824	4.09036	4.26351	4.79386	3.29065	3.25872	3.01871	3.21883	2.77462	4.62524	3.58287	3.41251	3.677	4.47543	3.55877	3.68938	1.65724	1.89273	1.88666	1.14651	1.7647	2.18481
2 hr	5.96016	7.91587	8.2619	7.69476	9.01166	8.05871	9.0131	10.0137	9.52567	7.30465	9.06292	10.1858	7.95	6.46887	5.74113	6.98259	5.48149	9.28588	6.38345	7.61289	7.65897	9.19576	7.20058	8.24006	3.2659	3.29071	3.42235	2.20635	2.8944	3.97542
3 hr	9.4018	12.6413	12.1795	12.1841	13.5299	13.2562	13.7467	14.8298	14.7058	11.7173	12.6927	15.5222	11.7638	10.5432	8.26905	10.2473	7.826	13.3701	10.0818	11.15	12.6657	13.5715	11.2657	13.1115	4.74905	3.82893	5.67837	2.9915	4.13126	4.85494
4 hr	12.772	16.1283	16.3513	16.7174	17.455	18.2497	17.6985	19.028	19.7688	15.3542	16.9989	20.1238	15.3027	13.4457	10.7328	13.7773	10.4621	16.5693	13.7191	15.0621	16.5074	17.6766	15.9112	17.449	4.80315	4.12521	7.28526	3.66776	5.81038	6.51315
5 hr	15.7806	18.9171	20.4202	21.4415	21.8946	23.3975	21.9401	22.6526	24.5083	19.2546	20.9445	26.4207	19.2325	16.2326	13.5594	17.1526	13.3091	19.7561	17.155	18.9445	20.4467	21.373	18.8939	21.7749	7.40257	6.07751	7.57813	4.31734	7.388	8.34202
6 hr	18.7876	22.0558	23.5373	25.5641	26.2244	28.2296	26.7397	26.0536	29.4517	23.4699	24.5975	31.1222	23.6849	19.021	16.2597	20.5721	16.7854	23.549	20.6171	22.796	23.3625	25.0737	22.1327	25.5102	8.83775	6.93996	8.70106	5.45965	8.25686	9.70273
7 hr	21.9445	26.0576	27.9543	30.0988	31.2053	33.7656	32.9824	30.6947	35.6452	30.4577	30.0105	37.3683	29.5094	23.5662	20.274	24.7053	21.8136	28.1549	24.2851	27.3676	26.79	29.3259	26.4226	30.5937	12.2309	9.79677	13.4917	8.67599	12.5783	12.0382
8 hr	25.0126	29.0535	31.7724	33.6187	34.9732	39.4435	38.9248	34.4124	40.5213	34.5271	34.4034	42.8981	33.7743	27.0514	22.5226	28.1001	24.7633	32.4653	27.6883	31.5411	30.1448	34.4112	29.9949	34.2037	12.1855	11.5934	14.8953	9.60715	12.6465	13.5296
9 hr	27.3801	32.1287	35.0854	36.0452	37.5051	42.4108	43.1062	38.3228	45.926	39.0564	37.5268	46.4906	37.4597	29.7214	24.3988	30.9488	28.3422	35.1804	30.5519	35.2172	33.5462	37.636	33.5913	37.4455	12.0339	12.099	14.3096	9.34724	12.4936	13.4192
10 hr	29.8039	34.7394	38.577	38.4992	39.3134	45.9367	48.0463	41.9357	49.4128	43.4965	40.3444	51.5742	39.8556	32.6218	25.8113	32.4486	31.3107	37.7998	34.4929	38.9286	36.8522	41.8711	36.6267	41.379	15.2079	13.7592	14.5907	11.3679	15.7119	12.9091
11 hr	33.0146	38.2393	42.1918	42.5478	42.9725	50.7372	51.4754	45.9218	52.7022	47.6474	44.9269	55.965	43.3255	36.0767	27.8157	35.5448	35.5456	41.7996	38.1644	42.7212	39.7946	45.7782	40.74	44.6584	16.084	13.8493	16.2079	9.83672	15.0462	13.5761
12 hr	35.6114	40.6407	46.3845	44.8557	45.9883	54.1335	55.3909	49.6647	57.5963	51.0289	46.5365	59.6	46.5453	39.5765	30.2784	38.1205	38.6117	44.0762	42.0541	46.2507	42.5528	48.1062	44.5089	48.1194	17.0216	13.3822	16.2908	10.4779	15.4286	14.1671
Figure S2g: 48 hr Wound closure rate of HuH-7 cells with or without the treatment of FFF, IKLLI, FFFIKLLI, and FFFKLIIL at 100 µM.
Ctrl	FFF	IKLLI	FFFKLIIL	FFFIKLLI
79.8462	124.195	104.362	94.2918	38.165
91.1226	111.356	88.7365	103.701	30.005
104.001	129.14	67.8888	95.4099	36.5265
100.573	114.415	85.4719	107.861	23.4931
103.113	104.342	86.5733	99.7957	34.5933
121.376	133.632	98.8256	107.891	31.7648

## Sheet: Figure S3
Figure S3: Wound closure rate and the representative images of peptide FFFIKLLI treatment on HeLa, Hep G2, A549, MKN1, U-87 MG MCF-7 and Ect1/E6E7 cell lines
HeLa
Ctrl	10 µM	20 µM	50 µM	100 µM	200 µM
104.137	81.2944	88.8972	75.5496	73.6424	71.5249
97.3319	82.2421	64.0206	82.7166	68.6778	68.3751
94.2082	81.5938	78.6792	78.9428	75.8913	64.4986
102.703	75.4872	74.2623	70.2717	70.9576	64.4065
101.622	65.6597	71.7494	70.6775	74.9157	65.6749
Hep G2
Ctrl	10 µM	20 µM	50 µM	100 µM	200 µM
99.4747	77.3765	86.8244	80.9025	84.518	79.3762
110.679	82.618	82.2839	78.6473	76.1937	75.6188
96.8287	80.8539	74.9282	82.23	80.7979	83.6198
95.8027	75.8226	79.5397	79.0114	82.4719	76.1557
97.224	69.6135	70.2752	81.3193	73.5905	82.9436
A549
Ctrl	10 µM	20 µM	50 µM	100 µM	200 µM
98.2852	105.448	109.551	89.0023	88.4375	52.9599
103.324	98.8021	98.5232	84.5243	89.3275	63.0338
99.7684	107.275	107.206	94.3264	74.5493	70.1687
104.033	110.186	105.929	107.001	77.698	67.7574
94.5899	103.489	106.241	106.518	88.881	66.9187
MKN1
Ctrl	10 µM	20 µM	50 µM	100 µM	200 µM
96.1839	98.1938	80.682	76.1928	89	90.6719
101.294	87.9385	75.783	84.3943	84	78.7362
99.1292	79.5896	83.7648	77	70	66.8736
103.192	90.739	82.7486	78	73	72.9282
100.201	88.5383	78.1836	76	73	78.9719
U-87 MG
Ctrl	10 µM	20 µM	50 µM	100 µM	200 µM
99.2725	84.4396	67.885	70.6147	68.9451	60.8163
96.0287	85.1349	76.8517	66.7218	65.1308	61.9465
104.522	70.351	78.6202	64.5809	56.8133	59.317
100.354	84.6099	78.3125	64.8351	58.9918	55.8583
94.0325	83.7169	74.933	75.1607	64.4959	60.7132
105.791	87.0934	83.8112	74.1467	57.1461	60.4879
MCF-7
Ctrl	10 µM	20 µM	50 µM	100 µM	200 µM
98.4942	108.688	92.2848	95.1126	93.0956	113.576
102.562	92.5619	106.599	124.479	97.8971	99.7708
94.973	105.788	113.114	105.337	106.395	95.5161
99.6911	109.797	104.292	102.96	109.431	96.4204
104.279	101.544	105.219	99.0283	108.057	113.065
Ect1/E6E7
Ctrl	10 µM	20 µM	50 µM	100 µM	200 µM
113.284	98.7152	105.685	106.5	89.3246	95.5736
94.7594	97.6848	100.458	97.8996	106.774	102.193
110.298	91.6236	137.338	92.5429	109.511	101.978
94.0845	101.498	104.444	111.11	89.2749	91.9199
87.5733	107.811	91.5373	116.8	115.892	100.048

## Sheet: Figure S4
Figure S4a: mRNA expression of integrin β1 in different cell lines by quantitative RT-PCR analysis
A549	HepG2	Ect1/E6E7	HeLa	MCF-7	MKN1	U-87 MG	HuH-7
7.38667	3.50667	0.082	1.52667	0.876667	2.55	4.41	0.96
7.01	2.81667	0.0916667	1.01	0.92	2.41667	5.08	0.986667
7.51667	3.19	0.0833333	0.983333	0.796667	2.13	4.58667	1.06667
Figure S4b: mRNA expression of integrin α3 in different cell lines by quantitative RT-PCR analysis
A549	HepG2	Ect1/E6E7	HeLa	MCF-7	MKN1	U-87 MG	HuH-7
1.21	0.4	0.0863333	0.583333	0.104333	1.38667	2.18667	1.02
1.04	0.61	0.0756667	0.633333	0.125	1.24333	2.31333	0.953333
0.913333	0.52	0.0686667	0.613333	0.099	1.11333	2.36333	1.03333
Figure S4c: the protein expression of integrin β1 and integrin α3 in different cell lines
Figure S4f: attached HuH-7 cells in plates coated with or without 100 µM FFFIKLLI
	Ctrl																														FFFIKLLI
HuH-7	12	10	15	4	12	17	11	15	13	15	10	20	14	13	6	11	5	11	6	12	13	10	20	19	19	15	16	9	13	6	165	242	227	194	151	263	216	277	210	139	278	198	247	181	234	243	251	230	208
HeLa	29	32	28	30	30	42	30	15	27	30	32	31	22	25	27	27	39	14	31	33	21	28	24	18	26	37	22	29	17	19	144	143	208	210	229	208	225	128	152	147	159	225	224	184	130	177	242	191	201
MCF-7	9	12	17	16	10	14	8	11	10	12	6	12	11	11	7	9	5	8	7	9	11	13	7	11	13	13	5	12	9	14	16	14	19	19	24	12	23	20	20	25	40	28	32	44	35	29	39	50	23
Ect1/E6E7	3	11	13	12	8	15	14	21	16	19	14	6	8	11	13	18	11	12	16	12	9	12	12	18	16	18	13	26	16	10	39	27	33	35	5	24	26	19	8	38	24	42	20	40	37	36	20	28	25
Figure S4g:
Figure S4h:
Figure S4i:
Figure S4j: 48 hr wound healing rate of peptide FFFIKLLI treatment on integrin knockdown HuH-7 cells
Mock						ShCTRL						ShITGB1						ShITGA6						ShITGA3
61.664	51.4072	57.6377	59.2734	54.4669	60.7396	54.4669	60.7396	60.7396	60.7396	59.2734	57.6377	86.6558	78.8331	85.6779	76.7043	88.689	79.7099	67.1544	53.9233	47.5513	59.4968	69.0704	50.3247	94.8601	72.9759	72.9759	70.8131	85.4632	83.5879
Figure S4l: attached HuH-7 cells in plates coated with 100 µM FFFIKLLI
Mock	ShCTRL	ShITGB1	ShITGA3
154	137	34	53
144	173	34	35
214	128	34	45
157	187	41	50
171	156	38	46
150	184	39	46
175	132	36	43
123	185	38	56
161	154	41	44
133	160	33	49
154	154	35	52
181	182	42	44
219	216	45	53
146	189	35	48
176	163	40	39
146	140	33	44
163	165	41	45
243	132	39	49
165	159	34	50
142	190	40	49
190	159	43	39
188	198	37	38
114	147	34	53
141	175	34	50
147	172	33	48
152	120	40	54
163	146	39	55
143	192	35	42
173	128	41	46
174	157	34	48
[truncated: 11 more columns]

## Sheet: Figure S5
Figure S5: attached HuH-7 cells in plates coated with peptide self-assembly or co-assembly
Ctrl	FFFIKLLI	FFF	1:4	1:249
5	204	14	199	218
12	129	21	207	255
10	198	17	183	154
5	230	21	264	237
10	223	22	116	165
4	175	15	187	273
15	130	4	177	273
22	191	26	329	241
16	274	15	277	161
10	155	21	269	325
19	220	26	294	304
13	139	11	292	177
6	302	28	223	180
11	275	24	107	305
12	231	20	86	176
15	217	16	223	233
11	324	27	353	169
18	260	22	286	282
5	220	23	304	198
24	230	18	364	347
19	328	23	181	256
11	255	27	169	173
13	239	19	308	193
8	260	32	163	343
7	213	18	396	181
12	151	12	291	150
17	246	19	169	317
17	106	7	190	254
23	171	28	262	295
10	294	11	277	210

## Sheet: Figure S6
Figure S6: CD spectra of FFFIKLLI (100 µM), FFF (100, 200, 400, and 900 µM), and their mixtures.
Wavelength (nm)	100µM FFFIKLLI	100µM FFF	100µM FFF + 100µM FFFIKLLI (Exp.)	100 µM FFF + 100 µM FFFIKLLII (Theo)		100µM FFFIKLLI	400µM FFF	100µM FFF + 400µM FFFIKLLI (Exp.)	100 µM FFF + 400 µM FFFIKLLII (Theo)		100µM FFFIKLLI	900µM FFF	100µM FFF + 900µM FFFIKLLI (Exp.)	100 µM FFF + 900 µM FFFIKLLII (Theo)		100µM FFFIKLLI	200µM FFF	100µM FFF + 200µM FFFIKLLI (Exp.)	100 µM FFF + 200 µM FFFIKLLII (Theo)
250	0.231714	-0.0633182	0.164484	0.152401		0.231714	-0.0606287	0.291961	0.171085		0.231714	0.100719	0.129742	0.332433		0.231714	0.214922	0.21067	0.446636
249.8	0.227651	-0.0613795	0.166949	0.15116		0.227651	-0.0636012	0.291808	0.16405		0.227651	0.10402	0.13185	0.331671		0.227651	0.218914	0.212916	0.446565
249.6	0.223998	-0.0594056	0.169425	0.15102		0.223998	-0.0665685	0.291478	0.157429		0.223998	0.106888	0.134256	0.330886		0.223998	0.222249	0.2148	0.446247
249.4	0.22092	-0.0575468	0.171656	0.15241		0.22092	-0.0695909	0.290932	0.151329		0.22092	0.109751	0.136841	0.330671		0.22092	0.224911	0.216372	0.445831
249.2	0.217893	-0.0557091	0.173754	0.154294		0.217893	-0.0726491	0.290366	0.145244		0.217893	0.112583	0.139373	0.330476		0.217893	0.227108	0.217539	0.445001
249	0.21474	-0.0539117	0.175671	0.15608		0.21474	-0.0757188	0.289913	0.139021		0.21474	0.115372	0.141956	0.330112		0.21474	0.229077	0.218383	0.443817
248.8	0.211519	-0.0521745	0.17745	0.157844		0.211519	-0.0786709	0.289536	0.132848		0.211519	0.118084	0.144771	0.329603		0.211519	0.230849	0.218716	0.442368
248.6	0.208486	-0.050406	0.179216	0.160209		0.208486	-0.0815909	0.289221	0.126895		0.208486	0.120666	0.147671	0.329152		0.208486	0.232572	0.218348	0.441058
248.4	0.205711	-0.0485409	0.180848	0.163279		0.205711	-0.0844752	0.288889	0.121236		0.205711	0.123237	0.150633	0.328948		0.205711	0.234538	0.21737	0.440249
248.2	0.202901	-0.0467428	0.182133	0.166479		0.202901	-0.0875187	0.288284	0.115382		0.202901	0.125542	0.153347	0.328443		0.202901	0.236315	0.215632	0.439216
248	0.199911	-0.0446915	0.183296	0.169211		0.199911	-0.0904247	0.287753	0.109486		0.199911	0.127695	0.155914	0.327606		0.199911	0.237858	0.213098	0.437769
247.8	0.196417	-0.0423524	0.184266	0.171094		0.196417	-0.0933342	0.287373	0.103083		0.196417	0.129579	0.158226	0.325996		0.196417	0.239004	0.210048	0.435421
247.6	0.19291	-0.0394313	0.185555	0.173143		0.19291	-0.0956896	0.28765	0.0972204		0.19291	0.131515	0.160706	0.324425		0.19291	0.240008	0.207155	0.432918
247.4	0.189093	-0.0357461	0.187241	0.174958		0.189093	-0.097417	0.288654	0.091676		0.189093	0.133725	0.163321	0.322818		0.189093	0.240732	0.204319	0.429825
247.2	0.184829	-0.0315249	0.189217	0.176035		0.184829	-0.0985976	0.289857	0.0862314		0.184829	0.13594	0.166137	0.320769		0.184829	0.241075	0.201138	0.425904
247	0.180073	-0.026534	0.191745	0.176555		0.180073	-0.0988609	0.291508	0.0812121		0.180073	0.138348	0.169342	0.318421		0.180073	0.241453	0.197802	0.421526
246.8	0.174191	-0.0212849	0.194874	0.175449		0.174191	-0.0983752	0.293414	0.0758158		0.174191	0.140729	0.172759	0.31492		0.174191	0.241662	0.1943	0.415853
246.6	0.166962	-0.0164937	0.198227	0.172465		0.166962	-0.0974467	0.295249	0.0695153		0.166962	0.142771	0.175941	0.309733		0.166962	0.24146	0.190505	0.408422
246.4	0.159004	-0.0124678	0.201685	0.168615		0.159004	-0.0962829	0.297187	0.0627211		0.159004	0.144098	0.178806	0.303102		0.159004	0.24044	0.186233	0.399444
246.2	0.150391	-0.009256	0.204888	0.16431		0.150391	-0.0951064	0.299021	0.0552846		0.150391	0.144538	0.181774	0.294929		0.150391	0.238416	0.181358	0.388807
246	0.140947	-0.0067272	0.207461	0.158731		0.140947	-0.0940018	0.300388	0.0469452		0.140947	0.144083	0.185023	0.28503		0.140947	0.235521	0.175888	0.376468
245.8	0.13083	-0.0045706	0.209726	0.151607		0.13083	-0.0926216	0.301553	0.0382084		0.13083	0.14306	0.188687	0.27389		0.13083	0.232361	0.169969	0.363191
245.6	0.119893	-0.0021131	0.212569	0.143116		0.119893	-0.0906127	0.303195	0.0292803		0.119893	0.142012	0.193418	0.261905		0.119893	0.22957	0.164138	0.349463
245.4	0.108466	0.00076664	0.215943	0.133713		0.108466	-0.0880087	0.305285	0.0204573		0.108466	0.140923	0.198997	0.249389		0.108466	0.227055	0.158302	0.335521
245.2	0.0967669	0.00384452	0.219494	0.123925		0.0967669	-0.0850453	0.30739	0.0117216		0.0967669	0.139722	0.205008	0.236489		0.0967669	0.22461	0.152268	0.321377
245	0.0849507	0.00687378	0.223314	0.114051		0.0849507	-0.081753	0.309506	0.0031977		0.0849507	0.138223	0.211244	0.223174		0.0849507	0.222095	0.146014	0.307046
244.8	0.0731104	0.00997551	0.227598	0.104379		0.0731104	-0.07801	0.311751	-0.0048996		0.0731104	0.136557	0.217585	0.209667		0.0731104	0.219519	0.139901	0.292629
244.6	0.0607949	0.0128632	0.232273	0.0941995		0.0607949	-0.0735754	0.313948	-0.0127805		0.0607949	0.134851	0.223883	0.195646		0.0607949	0.216933	0.133851	0.277728
244.4	0.0479081	0.0156923	0.2374	0.083128		0.0479081	-0.0685932	0.316211	-0.0206851		0.0479081	0.133134	0.23014	0.181042		0.0479081	0.214297	0.127776	0.262205
244.2	0.034821	0.0186574	0.243107	0.0715725		0.034821	-0.0631349	0.318419	-0.0283139		0.034821	0.131688	0.2364	0.166509		0.034821	0.211559	0.121859	0.24638
244	0.0215834	0.0217843	0.249291	0.0596721		0.0215834	-0.057149	0.320535	-0.0355656		0.0215834	0.130648	0.242611	0.152231		0.0215834	0.208647	0.116076	0.23023
243.8	0.00824434	0.0250747	0.255702	0.0472648		0.00824434	-0.0507362	0.322465	-0.0424919		0.00824434	0.129637	0.248683	0.137881		0.00824434	0.205275	0.110196	0.213519
243.6	-0.005212	0.0282995	0.262167	0.0343513		-0.005212	-0.0439653	0.324085	-0.0491773		-0.005212	0.128692	0.254503	0.12348		-0.005212	0.201352	0.104221	0.19614
243.4	-0.0190235	0.0310847	0.268834	0.0203613		-0.0190235	-0.0368064	0.325325	-0.0558299		-0.0190235	0.128001	0.260456	0.108978		-0.0190235	0.196869	0.098254	0.177845
243.2	-0.0333538	0.0331249	0.275547	0.0051576		-0.0333538	-0.0292041	0.326142	-0.0625579		-0.0333538	0.127293	0.266349	0.0939392		-0.0333538	0.191906	0.0924333	0.158552
243	-0.0477628	0.0343792	0.282571	-0.0104711		-0.0477628	-0.0211091	0.3268	-0.0688719		-0.0477628	0.126876	0.272484	0.0791132		-0.0477628	0.186717	0.0870543	0.138954
242.8	-0.0617586	0.0345756	0.289373	-0.0258371		-0.0617586	-0.0127081	0.327185	-0.0744667		-0.0617586	0.126313	0.278639	0.0645544		-0.0617586	0.180985	0.0817539	0.119226
242.6	-0.0759139	0.0338562	0.295556	-0.042169		-0.0759139	-0.0045411	0.32696	-0.080455		-0.0759139	0.125439	0.284606	0.0495251		-0.0759139	0.174558	0.0761184	0.0986441
242.4	-0.0901651	0.0321841	0.301232	-0.0592182		-0.0901651	0.00328499	0.326064	-0.0868801		-0.0901651	0.124432	0.290759	0.0342669		-0.0901651	0.167618	0.0702721	0.0774529
242.2	-0.104218	0.0299382	0.306693	-0.0760032		-0.104218	0.0108881	0.325257	-0.0933299		-0.104218	0.123584	0.297705	0.019366		-0.104218	0.160581	0.0647584	0.056363
242	-0.118126	0.0268905	0.311711	-0.0925555		-0.118126	0.0180609	0.324318	-0.100065		-0.118126	0.122778	0.304985	0.004652		-0.118126	0.153246	0.0593737	0.03512
241.8	-0.131803	0.0231743	0.315917	-0.108294		-0.131803	0.024803	0.323106	-0.107		-0.131803	0.122151	0.312357	-0.009652		-0.131803	0.145575	0.0542156	0.013772
241.6	-0.14501	0.0192914	0.319706	-0.122997		-0.14501	0.0315306	0.32199	-0.113479		-0.14501	0.122107	0.319861	-0.022903		-0.14501	0.137671	0.049539	-0.007339
241.4	-0.157998	0.0155583	0.323494	-0.137233		-0.157998	0.0386399	0.321022	-0.119358		-0.157998	0.123103	0.327958	-0.034895		-0.157998	0.130238	0.0453936	-0.02776
241.2	-0.171204	0.0119804	0.327335	-0.151947		-0.171204	0.046451	0.320367	-0.124753		-0.171204	0.12513	0.336608	-0.046074		-0.171204	0.123444	0.0417398	-0.04776
241	-0.184263	0.00837602	0.331471	-0.166122		-0.184263	0.0547682	0.320303	-0.129495		-0.184263	0.128068	0.345952	-0.056195		-0.184263	0.117089	0.0386225	-0.067174
240.8	-0.196852	0.00461459	0.336076	-0.179259		-0.196852	0.0635469	0.320798	-0.133305		-0.196852	0.132045	0.35607	-0.064807		-0.196852	0.110977	0.0362985	-0.085875
240.6	-0.208837	0.00064002	0.340707	-0.191021		-0.208837	0.0726619	0.321679	-0.136175		-0.208837	0.137121	0.366892	-0.071716		-0.208837	0.1048	0.0344805	-0.104037
240.4	-0.220907	-0.0036694	0.345189	-0.202697		-0.220907	0.0818941	0.322928	-0.139013		-0.220907	0.143199	0.378541	-0.077708		-0.220907	0.0983129	0.0331059	-0.122594
240.2	-0.233186	-0.0081748	0.349373	-0.214899		-0.233186	0.0914427	0.324484	-0.141743		-0.233186	0.15034	0.391046	-0.082846		-0.233186	0.0916158	0.0322035	-0.14157
240	-0.24571	-0.0128956	0.353107	-0.227986		-0.24571	0.101614	0.326346	-0.144096		-0.24571	0.158544	0.404161	-0.087166		-0.24571	0.0847712	0.0317972	-0.160939
239.8	-0.258653	-0.0179049	0.356482	-0.241926		-0.258653	0.112345	0.328484	-0.146308		-0.258653	0.167873	0.418209	-0.09078		-0.258653	0.0779762	0.0319641	-0.180677
239.6	-0.271942	-0.0232543	0.35958	-0.25674		-0.271942	0.123554	0.331201	-0.148388		-0.271942	0.178492	0.433607	-0.09345		-0.271942	0.0713706	0.0326844	-0.200571
239.4	-0.285457	-0.0288885	0.362253	-0.272459		-0.285457	0.135139	0.334526	-0.150318		-0.285457	0.190344	0.450581	-0.095113		-0.285457	0.0650488	0.0339663	-0.220408
239.2	-0.299274	-0.0346816	0.364248	-0.288867		-0.299274	0.146739	0.338466	-0.152535		-0.299274	0.203093	0.469034	-0.096181		-0.299274	0.0590188	0.0357064	-0.240255
239	-0.313105	-0.0405985	0.365902	-0.304656		-0.313105	0.158552	0.342993	-0.154553		-0.313105	0.216611	0.489113	-0.096494		-0.313105	0.0536622	0.0380559	-0.259443
238.8	-0.327305	-0.0465669	0.367478	-0.320122		-0.327305	0.170377	0.348516	-0.156928		-0.327305	0.231187	0.510771	-0.096118		-0.327305	0.0490239	0.0413769	-0.278281
238.6	-0.342386	-0.0526827	0.369025	-0.336141		-0.342386	0.182137	0.354733	-0.160249		-0.342386	0.246952	0.533894	-0.095434		-0.342386	0.0447568	0.045449	-0.297629
238.4	-0.358154	-0.0585667	0.370284	-0.352613		-0.358154	0.193776	0.361565	-0.164378		-0.358154	0.263757	0.558587	-0.094397		-0.358154	0.0405381	0.0501694	-0.317616
238.2	-0.374661	-0.0635449	0.371681	-0.369409		-0.374661	0.205569	0.369411	-0.169092		-0.374661	0.28232	0.585387	-0.092341		-0.374661	0.0366628	0.0556699	-0.337998
238	-0.392352	-0.0678336	0.372575	-0.386735		-0.392352	0.217459	0.377738	-0.174893		-0.392352	0.302489	0.613974	-0.089863		-0.392352	0.0329827	0.0614344	-0.359369
237.8	-0.410971	-0.0715671	0.372949	-0.404797		-0.410971	0.229305	0.386646	-0.181666		-0.410971	0.324384	0.644196	-0.086587		-0.410971	0.0295207	0.067172	-0.38145
237.6	-0.430095	-0.0749055	0.372821	-0.422331		-0.430095	0.240906	0.396493	-0.189189		-0.430095	0.348128	0.675805	-0.081967		-0.430095	0.0263149	0.0731045	-0.40378
237.4	-0.449794	-0.077833	0.372218	-0.439278		-0.449794	0.252358	0.407154	-0.197436		-0.449794	0.373847	0.708366	-0.075947		-0.449794	0.0235223	0.0793903	-0.426272
237.2	-0.470543	-0.0807004	0.370683	-0.456444		-0.470543	0.263788	0.418134	-0.206755		-0.470543	0.401369	0.741302	-0.069174		-0.470543	0.0206116	0.0855603	-0.449931
237	-0.492186	-0.0837592	0.368431	-0.473555		-0.492186	0.275102	0.429671	-0.217084		-0.492186	0.43058	0.774876	-0.061606		-0.492186	0.0175964	0.0915973	-0.47459
236.8	-0.514861	-0.0868699	0.365698	-0.491611		-0.514861	0.2866	0.44188	-0.228261		-0.514861	0.461611	0.809381	-0.05325		-0.514861	0.0148186	0.0975907	-0.500042
236.6	-0.538439	-0.090262	0.362256	-0.510198		-0.538439	0.298244	0.454526	-0.240195		-0.538439	0.494185	0.845277	-0.044254		-0.538439	0.0121131	0.103382	-0.526326
236.4	-0.563015	-0.0939264	0.357892	-0.529797		-0.563015	0.310118	0.467631	-0.252897		-0.563015	0.528317	0.882409	-0.034698		-0.563015	0.00927791	0.108936	-0.553737
236.2	-0.587743	-0.0975339	0.353033	-0.549117		-0.587743	0.322277	0.481689	-0.265466		-0.587743	0.564188	0.921103	-0.023555		-0.587743	0.00658903	0.114717	-0.581154
236	-0.612475	-0.101006	0.347567	-0.567805		-0.612475	0.334672	0.496474	-0.277803		-0.612475	0.601632	0.961261	-0.010843		-0.612475	0.00416496	0.120753	-0.60831
235.8	-0.637272	-0.103984	0.341426	-0.586151		-0.637272	0.347198	0.511803	-0.290074		-0.637272	0.640591	1.003	0.003319		-0.637272	0.00205884	0.126731	-0.635213
235.6	-0.662541	-0.106398	0.334896	-0.604861		-0.662541	0.360067	0.527555	-0.302474		-0.662541	0.681041	1.04642	0.0185		-0.662541	0.00041829	0.132913	-0.662123
235.4	-0.688357	-0.108131	0.3284	-0.623924		-0.688357	0.373831	0.544184	-0.314526		-0.688357	0.723575	1.09168	0.035218		-0.688357	-0.0003156	0.139835	-0.688673
235.2	-0.715508	-0.109193	0.322268	-0.643861		-0.715508	0.388791	0.562068	-0.326717		-0.715508	0.768408	1.13938	0.0529		-0.715508	-0.0004227	0.147815	-0.715931
235	-0.744079	-0.109216	0.316441	-0.664412		-0.744079	0.404543	0.581167	-0.339536		-0.744079	0.815709	1.18959	0.07163		-0.744079	-0.0002639	0.156569	-0.744343
234.8	-0.774033	-0.108244	0.310942	-0.68562		-0.774033	0.421031	0.601709	-0.353002		-0.774033	0.865538	1.24252	0.091505		-0.774033	0.00014132	0.165878	-0.773892
234.6	-0.804854	-0.106424	0.305394	-0.706683		-0.804854	0.438059	0.623639	-0.366795		-0.804854	0.917843	1.29807	0.112989		-0.804854	0.00053918	0.175635	-0.804315
234.4	-0.836468	-0.103869	0.300002	-0.727345		-0.836468	0.45602	0.646728	-0.380448		-0.836468	0.972449	1.35663	0.135981		-0.836468	0.00104769	0.185974	-0.83542
234.2	-0.86869	-0.100554	0.29515	-0.74751		-0.86869	0.475317	0.671202	-0.393373		-0.86869	1.02964	1.41851	0.16095		-0.86869	0.00210486	0.197159	-0.866585
234	-0.901612	-0.0964056	0.290567	-0.768024		-0.901612	0.496207	0.697274	-0.405405		-0.901612	1.08969	1.48371	0.188078		-0.901612	0.00344763	0.208959	-0.898164
233.8	-0.935717	-0.09129	0.286213	-0.789657		-0.935717	0.51904	0.724924	-0.416677		-0.935717	1.15297	1.55227	0.217253		-0.935717	0.00523356	0.221327	-0.930483
233.6	-0.970911	-0.0851383	0.282336	-0.812584		-0.970911	0.543725	0.754076	-0.427186		-0.970911	1.21932	1.62461	0.248409		-0.970911	0.00769381	0.234684	-0.963217
233.4	-1.00728	-0.0783228	0.278832	-0.836486		-1.00728	0.570107	0.784351	-0.437173		-1.00728	1.28863	1.70022	0.28135		-1.00728	0.010816	0.248613	-0.996464
233.2	-1.04449	-0.0712092	0.275383	-0.86091		-1.04449	0.597932	0.815912	-0.446558		-1.04449	1.3608	1.77894	0.31631		-1.04449	0.0144296	0.263229	-1.03006
233	-1.0822	-0.0637507	0.272406	-0.885478		-1.0822	0.627166	0.849575	-0.455034		-1.0822	1.43596	1.86083	0.35376		-1.0822	0.0186315	0.279018	-1.06357
232.8	-1.12056	-0.0558446	0.270626	-0.909836		-1.12056	0.65831	0.885272	-0.46225		-1.12056	1.51439	1.94645	0.39383		-1.12056	0.0239425	0.296165	-1.09662
232.6	-1.16023	-0.0469983	0.269953	-0.935941		-1.16023	0.691746	0.922345	-0.468484		-1.16023	1.59601	2.03643	0.43578		-1.16023	0.0304872	0.31454	-1.12974
232.4	-1.20151	-0.0372402	0.269816	-0.964196		-1.20151	0.727428	0.960908	-0.474082		-1.20151	1.68071	2.13099	0.4792		-1.20151	0.0379601	0.333508	-1.16355
232.2	-1.24464	-0.0266545	0.270247	-0.995404		-1.24464	0.765136	1.00084	-0.479504		-1.24464	1.7684	2.23004	0.52376		-1.24464	0.0463838	0.352978	-1.19826
232	-1.28943	-0.015357	0.271382	-1.02875		-1.28943	0.804684	1.04189	-0.484746		-1.28943	1.85914	2.33331	0.56971		-1.28943	0.0555626	0.372708	-1.23387
231.8	-1.33554	-0.0034661	0.273299	-1.06322		-1.33554	0.845653	1.08425	-0.489887		-1.33554	1.95283	2.44102	0.61729		-1.33554	0.0649814	0.392539	-1.27056
231.6	-1.38328	0.00938143	0.276011	-1.09882		-1.38328	0.888267	1.12831	-0.495013		-1.38328	2.04991	2.55322	0.66663		-1.38328	0.0749276	0.412554	-1.30835
231.4	-1.43213	0.023239	0.27923	-1.13423		-1.43213	0.932479	1.17428	-0.499651		-1.43213	2.15043	2.67003	0.7183		-1.43213	0.0858269	0.432901	-1.3463
231.2	-1.48215	0.0379562	0.282791	-1.16965		-1.48215	0.978124	1.22206	-0.504026		-1.48215	2.25426	2.79139	0.77211		-1.48215	0.0975385	0.453427	-1.38461
231	-1.53347	0.0537273	0.286861	-1.20552		-1.53347	1.0256	1.27189	-0.50787		-1.53347	2.36213	2.91758	0.82866		-1.53347	0.110225	0.474325	-1.42325
230.8	-1.58592	0.0701277	0.291261	-1.2414		-1.58592	1.07502	1.32373	-0.5109		-1.58592	2.4742	3.04882	0.88828		-1.58592	0.123798	0.495776	-1.46212
230.6	-1.63923	0.0867481	0.295582	-1.27727		-1.63923	1.12641	1.37751	-0.51282		-1.63923	2.59025	3.18517	0.95102		-1.63923	0.137761	0.51753	-1.50147
230.4	-1.69319	0.103752	0.299822	-1.31299		-1.69319	1.18001	1.43309	-0.51318		-1.69319	2.71015	3.3268	1.01696		-1.69319	0.151939	0.539349	-1.54125
230.2	-1.74659	0.121377	0.303883	-1.34722		-1.74659	1.23559	1.49058	-0.511		-1.74659	2.83391	3.47379	1.08732		-1.74659	0.166736	0.561067	-1.57985
230	-1.79866	0.139214	0.308301	-1.37857		-1.79866	1.29353	1.55014	-0.50513		-1.79866	2.96171	3.62593	1.16305		-1.79866	0.182605	0.583082	-1.61606
229.8	-1.84947	0.157056	0.313066	-1.4074		-1.84947	1.35392	1.61153	-0.49555		-1.84947	3.09358	3.78299	1.24411		-1.84947	0.199557	0.605631	-1.64991
229.6	-1.89928	0.175234	0.318568	-1.43425		-1.89928	1.41699	1.67468	-0.48229		-1.89928	3.22964	3.94494	1.33036		-1.89928	0.218025	0.629401	-1.68125
229.4	-1.94822	0.193733	0.324809	-1.45909		-1.94822	1.48277	1.73961	-0.46545		-1.94822	3.37019	4.11163	1.42197		-1.94822	0.238137	0.654352	-1.71008
229.2	-1.99632	0.212709	0.331983	-1.48162		-1.99632	1.55183	1.80643	-0.44449		-1.99632	3.51543	4.28385	1.51911		-1.99632	0.25965	0.680602	-1.73667
229	-2.04356	0.231867	0.339767	-1.50215		-2.04356	1.62387	1.87505	-0.41969		-2.04356	3.66468	4.46153	1.62112		-2.04356	0.28233	0.707969	-1.76123
228.8	-2.0892	0.251385	0.348216	-1.52001		-2.0892	1.69855	1.9453	-0.39065		-2.0892	3.81792	4.64479	1.72872		-2.0892	0.306346	0.736356	-1.78285
228.6	-2.13297	0.271573	0.357239	-1.53472		-2.13297	1.7761	2.0174	-0.35687		-2.13297	3.97567	4.83377	1.8427		-2.13297	0.331505	0.765609	-1.80147
228.4	-2.17482	0.292785	0.367076	-1.54601		-2.17482	1.85646	2.09194	-0.31836		-2.17482	4.13799	5.02905	1.96317		-2.17482	0.357915	0.795897	-1.8169
228.2	-2.2156	0.31482	0.377755	-1.55508		-2.2156	1.93999	2.16873	-0.27561		-2.2156	4.30501	5.23081	2.08941		-2.2156	0.385409	0.82686	-1.83019
228	-2.25594	0.337364	0.38908	-1.56299		-2.25594	2.0264	2.24718	-0.22954		-2.25594	4.47665	5.43905	2.22071		-2.25594	0.413902	0.858408	-1.84204
227.8	-2.29626	0.360551	0.400645	-1.57071		-2.29626	2.11537	2.32754	-0.18089		-2.29626	4.65299	5.65357	2.35673		-2.29626	0.443017	0.890658	-1.85324
227.6	-2.33621	0.384064	0.412643	-1.57699		-2.33621	2.20714	2.41048	-0.12907		-2.33621	4.8346	5.87436	2.49839		-2.33621	0.472611	0.923855	-1.8636
227.4	-2.37554	0.407947	0.425545	-1.58088		-2.37554	2.30184	2.49648	-0.0737		-2.37554	5.02147	6.10176	2.64593		-2.37554	0.502979	0.95872	-1.87256
227.2	-2.41303	0.432418	0.439606	-1.57943		-2.41303	2.39977	2.58575	-0.01326		-2.41303	5.21428	6.33569	2.80125		-2.41303	0.534315	0.995534	-1.87871
227	-2.448	0.457884	0.454619	-1.57238		-2.448	2.50107	2.67815	0.05307		-2.448	5.41291	6.57617	2.96491		-2.448	0.566649	1.03452	-1.88135
226.8	-2.47974	0.484212	0.470448	-1.55919		-2.47974	2.6057	2.77356	0.12596		-2.47974	5.61749	6.82259	3.13775		-2.47974	0.600258	1.07571	-1.87948
226.6	-2.50913	0.511147	0.4873	-1.54208		-2.50913	2.71384	2.87199	0.20471		-2.50913	5.82858	7.07553	3.31945		-2.50913	0.6353	1.1196	-1.87383
226.4	-2.5376	0.538875	0.50538	-1.52375		-2.5376	2.82536	2.97325	0.28776		-2.5376	6.04614	7.33501	3.50854		-2.5376	0.671574	1.16618	-1.86603
226.2	-2.56514	0.567656	0.524891	-1.50464		-2.56514	2.9401	3.07696	0.37496		-2.56514	6.2702	7.60068	3.70506		-2.56514	0.709487	1.21513	-1.85565
226	-2.59157	0.597156	0.54562	-1.48449		-2.59157	3.05798	3.18266	0.46641		-2.59157	6.50023	7.87215	3.90866		-2.59157	0.748811	1.26609	-1.84276
225.8	-2.61677	0.627039	0.56714	-1.46289		-2.61677	3.17855	3.29011	0.56178		-2.61677	6.73576	8.14865	4.11899		-2.61677	0.789272	1.31863	-1.8275
225.6	-2.6407	0.657448	0.589574	-1.4394		-2.6407	3.30097	3.39922	0.66027		-2.6407	6.97667	8.43025	4.33597		-2.6407	0.831661	1.37278	-1.80904
225.4	-2.66302	0.687979	0.612587	-1.41321		-2.66302	3.42442	3.51028	0.7614		-2.66302	7.22258	8.71628	4.55956		-2.66302	0.875559	1.4281	-1.78746
225.2	-2.68485	0.718498	0.636398	-1.3861		-2.68485	3.54923	3.62341	0.86438		-2.68485	7.47301	9.00582	4.78816		-2.68485	0.920866	1.48463	-1.76398
225	-2.7068	0.749608	0.660852	-1.35858		-2.7068	3.67541	3.73879	0.96861		-2.7068	7.72797	9.29935	5.02117		-2.7068	0.967329	1.54267	-1.73947
224.8	-2.72881	0.781388	0.685531	-1.33073		-2.72881	3.8029	3.85567	1.07409		-2.72881	7.98667	9.5965	5.25786		-2.72881	1.01432	1.60157	-1.71449
224.6	-2.7511	0.813384	0.709798	-1.30295		-2.7511	3.93122	3.97289	1.18012		-2.7511	8.24822	9.89666	5.49712		-2.7511	1.06059	1.66011	-1.69051
224.4	-2.77355	0.845653	0.733422	-1.275		-2.77355	4.06008	4.09031	1.28653		-2.77355	8.51206	10.1988	5.73851		-2.77355	1.10581	1.71813	-1.66774
224.2	-2.79612	0.878047	0.756319	-1.24675		-2.79612	4.18902	4.20802	1.3929		-2.79612	8.77797	10.5015	5.98185		-2.79612	1.14997	1.77529	-1.64615
224	-2.81898	0.910671	0.779047	-1.21846		-2.81898	4.31789	4.32594	1.49891		-2.81898	9.04617	10.8042	6.22719		-2.81898	1.19315	1.83205	-1.62583
223.8	-2.84085	0.943923	0.801813	-1.18794		-2.84085	4.44745	4.44434	1.6066		-2.84085	9.3164	11.1071	6.47555		-2.84085	1.23576	1.88934	-1.60509
223.6	-2.86134	0.977621	0.824465	-1.15443		-2.86134	4.57782	4.56358	1.71648		-2.86134	9.58822	11.4098	6.72688		-2.86134	1.27823	1.94731	-1.58311
223.4	-2.88016	1.01162	0.847196	-1.11793		-2.88016	4.70899	4.6834	1.82883		-2.88016	9.8613	11.7115	6.98114		-2.88016	1.32056	2.00588	-1.5596
223.2	-2.89682	1.04566	0.869849	-1.07819		-2.89682	4.84001	4.80265	1.94319		-2.89682	10.1342	12.0109	7.23738		-2.89682	1.36244	2.06448	-1.53438
223	-2.91053	1.07976	0.892593	-1.0339		-2.91053	4.97083	4.92075	2.0603		-2.91053	10.4059	12.3068	7.49537		-2.91053	1.4034	2.12282	-1.50713
222.8	-2.9214	1.11405	0.915576	-0.98545		-2.9214	5.10173	5.03733	2.18033		-2.9214	10.6758	12.5986	7.7544		-2.9214	1.44383	2.18068	-1.47757
222.6	-2.92971	1.14814	0.938825	-0.93417		-2.92971	5.23253	5.15203	2.30282		-2.92971	10.9431	12.8856	8.01339		-2.92971	1.48428	2.23767	-1.44543
222.4	-2.93554	1.18233	0.962527	-0.88107		-2.93554	5.36299	5.26502	2.42745		-2.93554	11.2076	13.167	8.27206		-2.93554	1.52493	2.29348	-1.41061
222.2	-2.94072	1.21621	0.986283	-0.82931		-2.94072	5.49259	5.37637	2.55187		-2.94072	11.4684	13.4421	8.52768		-2.94072	1.56564	2.34794	-1.37508
222	-2.94618	1.24911	1.00978	-0.77946		-2.94618	5.6209	5.48557	2.67472		-2.94618	11.725	13.7105	8.77882		-2.94618	1.60655	2.40092	-1.33963
221.8	-2.95309	1.28101	1.03273	-0.73271		-2.95309	5.74776	5.59179	2.79467		-2.95309	11.9765	13.972	9.02341		-2.95309	1.6475	2.4521	-1.30559
221.6	-2.96054	1.3119	1.05458	-0.68783		-2.96054	5.87214	5.69481	2.9116		-2.96054	12.2211	14.2258	9.26056		-2.96054	1.68811	2.50099	-1.27243
221.4	-2.96746	1.34168	1.07523	-0.64299		-2.96746	5.99382	5.79451	3.02636		-2.96746	12.4579	14.4711	9.49044		-2.96746	1.72803	2.54712	-1.23943
221.2	-2.97398	1.37039	1.09481	-0.59802		-2.97398	6.11286	5.89114	3.13888		-2.97398	12.6869	14.7075	9.71292		-2.97398	1.76675	2.59047	-1.20723
221	-2.98133	1.39855	1.11334	-0.55489		-2.98133	6.22894	5.9849	3.24761		-2.98133	12.9075	14.934	9.92617		-2.98133	1.80414	2.63105	-1.17719
220.8	-2.99015	1.42639	1.13066	-0.51499		-2.99015	6.34147	6.07553	3.35132		-2.99015	13.1193	15.1497	10.1291		-2.99015	1.84029	2.66899	-1.14986
220.6	-3.00063	1.45397	1.1472	-0.47837		-3.00063	6.45108	6.1628	3.45045		-3.00063	13.3222	15.3546	10.3216		-3.00063	1.87497	2.70484	-1.12566
220.4	-3.0124	1.48123	1.16321	-0.44486		-3.0124	6.55781	6.24547	3.54541		-3.0124	13.5159	15.5478	10.5035		-3.0124	1.90815	2.7391	-1.10425
220.2	-3.02461	1.50778	1.17835	-0.41342		-3.02461	6.66075	6.32273	3.63614		-3.02461	13.7002	15.7289	10.6756		-3.02461	1.93967	2.77121	-1.08494
220	-3.03689	1.53333	1.19232	-0.38368		-3.03689	6.7593	6.39409	3.72241		-3.03689	13.8749	15.8963	10.838		-3.03689	1.96927	2.80055	-1.06762
219.8	-3.04848	1.55825	1.20596	-0.35483		-3.04848	6.85351	6.46026	3.80503		-3.04848	14.0402	16.0503	10.9917		-3.04848	1.9975	2.82774	-1.05098
219.6	-3.05894	1.58311	1.22002	-0.32576		-3.05894	6.94361	6.52204	3.88467		-3.05894	14.1961	16.192	11.1372		-3.05894	2.02507	2.8536	-1.03387
219.4	-3.06821	1.60773	1.23454	-0.29687		-3.06821	7.02923	6.57917	3.96102		-3.06821	14.3419	16.3215	11.2737		-3.06821	2.05193	2.87771	-1.01628
219.2	-3.07639	1.63196	1.24891	-0.26916		-3.07639	7.11035	6.63098	4.03396		-3.07639	14.477	16.4385	11.4006		-3.07639	2.07824	2.89991	-0.99815
219	-3.08334	1.65579	1.26258	-0.24247		-3.08334	7.18713	6.67711	4.10379		-3.08334	14.6009	16.5421	11.5176		-3.08334	2.10411	2.91984	-0.97923
218.8	-3.09102	1.6784	1.27469	-0.21993		-3.09102	7.25798	6.7171	4.16696		-3.09102	14.7124	16.6312	11.6214		-3.09102	2.12857	2.93568	-0.96245
218.6	-3.09965	1.69956	1.28473	-0.20165		-3.09965	7.32251	6.75063	4.22286		-3.09965	14.8107	16.7053	11.7111		-3.09965	2.1513	2.94683	-0.94835
218.4	-3.10902	1.71929	1.2922	-0.18661		-3.10902	7.38052	6.77679	4.2715		-3.10902	14.8947	16.7651	11.7857		-3.10902	2.17201	2.9535	-0.93701
218.2	-3.11739	1.73766	1.29725	-0.172		-3.11739	7.4321	6.79639	4.31471		-3.11739	14.9642	16.8111	11.8468		-3.11739	2.19048	2.95582	-0.92691
218	-3.12545	1.75477	1.29979	-0.15882		-3.12545	7.47739	6.81014	4.35194		-3.12545	15.0195	16.8438	11.8941		-3.12545	2.20701	2.95422	-0.91844
217.8	-3.13346	1.77045	1.30007	-0.14671		-3.13346	7.51643	6.81845	4.38297		-3.13346	15.0603	16.8631	11.9268		-3.13346	2.22157	2.94924	-0.91189
217.6	-3.14212	1.78505	1.29813	-0.13607		-3.14212	7.54845	6.82149	4.40633		-3.14212	15.087	16.8692	11.9449		-3.14212	2.23407	2.9409	-0.90805
217.4	-3.15166	1.7981	1.29374	-0.12776		-3.15166	7.57383	6.81838	4.42217		-3.15166	15.1001	16.8612	11.9484		-3.15166	2.24399	2.92976	-0.90767
217.2	-3.16056	1.80992	1.28759	-0.1201		-3.16056	7.5933	6.80898	4.43274		-3.16056	15.0999	16.8391	11.9393		-3.16056	2.25094	2.91637	-0.90962
217	-3.16793	1.82063	1.27991	-0.11271		-3.16793	7.60726	6.79298	4.43933		-3.16793	15.0864	16.8044	11.9185		-3.16793	2.25532	2.90056	-0.91261
216.8	-3.17272	1.83038	1.27056	-0.10364		-3.17272	7.61534	6.77087	4.44262		-3.17272	15.0594	16.7583	11.8867		-3.17272	2.25722	2.88213	-0.9155
216.6	-3.17596	1.83905	1.25949	-0.09485		-3.17596	7.61729	6.74236	4.44133		-3.17596	15.0192	16.7005	11.8432		-3.17596	2.25689	2.86059	-0.91907
216.4	-3.17843	1.84666	1.24693	-0.08712		-3.17843	7.61304	6.70812	4.43461		-3.17843	14.9667	16.6319	11.7883		-3.17843	2.25523	2.83649	-0.9232
216.2	-3.18049	1.85289	1.23309	-0.08041		-3.18049	7.60297	6.66837	4.42248		-3.18049	14.9028	16.5537	11.7223		-3.18049	2.25244	2.81077	-0.92805
216	-3.18137	1.85713	1.21766	-0.07376		-3.18137	7.58747	6.62364	4.4061		-3.18137	14.8279	16.4663	11.6465		-3.18137	2.24877	2.78342	-0.9326
215.8	-3.17982	1.85929	1.20097	-0.06567		-3.17982	7.56726	6.57436	4.38744		-3.17982	14.7419	16.3709	11.5621		-3.17982	2.24424	2.75444	-0.93558
215.6	-3.1772	1.85902	1.18312	-0.05796		-3.1772	7.54226	6.52018	4.36506		-3.1772	14.6444	16.2673	11.4672		-3.1772	2.2384	2.72316	-0.9388
215.4	-3.1746	1.85601	1.16358	-0.05169		-3.1746	7.51206	6.46124	4.33746		-3.1746	14.5366	16.1544	11.362		-3.1746	2.23123	2.68856	-0.94337
215.2	-3.17308	1.85053	1.14228	-0.04839		-3.17308	7.47704	6.39784	4.30396		-3.17308	14.419	16.0338	11.2459		-3.17308	2.22254	2.65085	-0.95054
215	-3.17301	1.84245	1.11982	-0.04899		-3.17301	7.43784	6.33024	4.26483		-3.17301	14.2921	15.9069	11.1191		-3.17301	2.2126	2.61058	-0.96041
214.8	-3.17495	1.8319	1.09606	-0.05386		-3.17495	7.39423	6.25904	4.21928		-3.17495	14.1568	15.7747	10.9818		-3.17495	2.20148	2.56756	-0.97347
214.6	-3.17882	1.81839	1.07016	-0.0638		-3.17882	7.34593	6.18436	4.16711		-3.17882	14.0139	15.6366	10.8351		-3.17882	2.18924	2.52139	-0.98958
214.4	-3.18459	1.80213	1.04181	-0.07724		-3.18459	7.29315	6.10654	4.10856		-3.18459	13.8631	15.4925	10.6785		-3.18459	2.17509	2.47283	-1.0095
214.2	-3.19182	1.78321	1.01155	-0.0919		-3.19182	7.23596	6.02582	4.04414		-3.19182	13.7052	15.3431	10.5134		-3.19182	2.15849	2.42269	-1.03333
214	-3.20032	1.76198	0.97996	-0.10749		-3.20032	7.1746	5.94183	3.97428		-3.20032	13.5414	15.1902	10.3411		-3.20032	2.13946	2.37173	-1.06086
213.8	-3.2082	1.73921	0.948376	-0.12193		-3.2082	7.11057	5.85491	3.90237		-3.2082	13.3744	15.0357	10.1662		-3.2082	2.11894	2.32134	-1.08926
213.6	-3.21457	1.71543	0.917261	-0.13388		-3.21457	7.04431	5.76536	3.82974		-3.21457	13.2047	14.8801	9.99013		-3.21457	2.09748	2.27228	-1.11709
213.4	-3.21972	1.69066	0.887047	-0.14463		-3.21972	6.97678	5.67509	3.75706		-3.21972	13.0346	14.7229	9.81488		-3.21972	2.07579	2.22464	-1.14393
213.2	-3.22562	1.66532	0.858179	-0.15647		-3.22562	6.90873	5.58446	3.68311		-3.22562	12.8662	14.565	9.64058		-3.22562	2.05431	2.17881	-1.17131
213	-3.23206	1.63944	0.830718	-0.16945		-3.23206	6.84034	5.49365	3.60828		-3.23206	12.7005	14.4067	9.46844		-3.23206	2.03328	2.13485	-1.19878
212.8	-3.23894	1.61262	0.803613	-0.18364		-3.23894	6.77082	5.40238	3.53188		-3.23894	12.538	14.2488	9.29906		-3.23894	2.01208	2.09295	-1.22686
212.6	-3.24472	1.58501	0.776675	-0.19702		-3.24472	6.7009	5.31123	3.45618		-3.24472	12.3791	14.092	9.13438		-3.24472	1.99052	2.05336	-1.2542
212.4	-3.24847	1.55716	0.75068	-0.20852		-3.24847	6.63072	5.22092	3.38225		-3.24847	12.2243	13.9388	8.97583		-3.24847	1.96933	2.01578	-1.27914
212.2	-3.25129	1.52932	0.724701	-0.22001		-3.25129	6.55998	5.1318	3.30869		-3.25129	12.0732	13.7891	8.82191		-3.25129	1.94861	1.97884	-1.30268
212	-3.25446	1.5012	0.69846	-0.23305		-3.25446	6.48875	5.04469	3.23429		-3.25446	11.9264	13.6417	8.67194		-3.25446	1.92785	1.94239	-1.32661
211.8	-3.2587	1.47312	0.67253	-0.24954		-3.2587	6.41781	4.96018	3.15911		-3.2587	11.7853	13.4963	8.5266		-3.2587	1.90717	1.90755	-1.35153
211.6	-3.26293	1.44528	0.647501	-0.26771		-3.26293	6.34804	4.87903	3.08511		-3.26293	11.6509	13.3529	8.38797		-3.26293	1.88689	1.87516	-1.37604
211.4	-3.26641	1.41764	0.622907	-0.28676		-3.26641	6.27917	4.80193	3.01276		-3.26641	11.5237	13.2103	8.25729		-3.26641	1.86658	1.84447	-1.39983
211.2	-3.26887	1.39	0.598084	-0.30613		-3.26887	6.21102	4.7292	2.94215		-3.26887	11.4032	13.0679	8.13433		-3.26887	1.84638	1.81449	-1.42249
211	-3.27045	1.36318	0.574365	-0.32466		-3.27045	6.14379	4.66033	2.87334		-3.27045	11.2902	12.9269	8.01975		-3.27045	1.82623	1.78595	-1.44422
210.8	-3.27215	1.33773	0.552312	-0.34254		-3.27215	6.07788	4.59532	2.80573		-3.27215	11.1867	12.7872	7.91455		-3.27215	1.8064	1.75879	-1.46575
210.6	-3.27357	1.3131	0.530971	-0.36016		-3.27357	6.01351	4.53442	2.73994		-3.27357	11.093	12.6497	7.81943		-3.27357	1.78695	1.73336	-1.48662
210.4	-3.27429	1.28963	0.510698	-0.37614		-3.27429	5.95132	4.47759	2.67703		-3.27429	11.0091	12.5171	7.73481		-3.27429	1.76862	1.71095	-1.50567
210.2	-3.27473	1.26754	0.492314	-0.38995		-3.27473	5.89114	4.42484	2.61641		-3.27473	10.9351	12.3899	7.66037		-3.27473	1.75156	1.69219	-1.52317
210	-3.27543	1.24691	0.475078	-0.40325		-3.27543	5.83272	4.37714	2.55729		-3.27543	10.8699	12.2683	7.59447		-3.27543	1.73643	1.67676	-1.539
209.8	-3.276	1.22742	0.458451	-0.41464		-3.276	5.77704	4.33399	2.50104		-3.276	10.8126	12.1507	7.5366		-3.276	1.72333	1.66476	-1.55267
209.6	-3.27623	1.2096	0.442932	-0.42276		-3.27623	5.72467	4.29574	2.44844		-3.27623	10.7639	12.0378	7.48767		-3.27623	1.71241	1.656	-1.56382
209.4	-3.27618	1.19355	0.428741	-0.42942		-3.27618	5.67573	4.26281	2.39955		-3.27618	10.7253	11.9292	7.44912		-3.27618	1.70411	1.65086	-1.57207
209.2	-3.27671	1.17957	0.416119	-0.43808		-3.27671	5.63101	4.23501	2.3543		-3.27671	10.6966	11.8256	7.41989		-3.27671	1.6985	1.64915	-1.57821
209	-3.27846	1.16764	0.405191	-0.44914		-3.27846	5.59009	4.21293	2.31163		-3.27846	10.6779	11.7271	7.39944		-3.27846	1.69623	1.64965	-1.58223
208.8	-3.28434	1.15732	0.394684	-0.4663		-3.28434	5.55292	4.19604	2.26858		-3.28434	10.6681	11.635	7.38376		-3.28434	1.69654	1.6516	-1.5878
208.6	-3.29396	1.14832	0.384693	-0.48958		-3.29396	5.51976	4.18585	2.2258		-3.29396	10.6673	11.5486	7.37334		-3.29396	1.69865	1.65448	-1.59531
208.4	-3.30741	1.14056	0.375273	-0.51783		-3.30741	5.49013	4.18168	2.18272		-3.30741	10.6762	11.4681	7.36879		-3.30741	1.70171	1.65877	-1.6057
208.2	-3.32439	1.13387	0.36674	-0.55043		-3.32439	5.46473	4.18275	2.14034		-3.32439	10.6937	11.393	7.36931		-3.32439	1.70581	1.66558	-1.61858
208	-3.34421	1.12865	0.359611	-0.58563		-3.34421	5.44449	4.18944	2.10028		-3.34421	10.7191	11.324	7.37489		-3.34421	1.71182	1.67524	-1.63239
207.8	-3.36539	1.12554	0.355013	-0.62069		-3.36539	5.4302	4.20214	2.06481		-3.36539	10.7536	11.2608	7.38821		-3.36539	1.72089	1.68748	-1.6445
207.6	-3.3889	1.12397	0.352687	-0.65608		-3.3889	5.42055	4.21905	2.03165		-3.3889	10.7963	11.2039	7.4074		-3.3889	1.73204	1.70098	-1.65686
207.4	-3.41561	1.12271	0.351022	-0.69224		-3.41561	5.4144	4.23999	1.99879		-3.41561	10.8465	11.1525	7.43089		-3.41561	1.74499	1.71518	-1.67062
207.2	-3.44418	1.12149	0.350555	-0.72806		-3.44418	5.41216	4.26597	1.96798		-3.44418	10.9052	11.1087	7.46102		-3.44418	1.76086	1.73125	-1.68332
207	-3.47427	1.12148	0.352236	-0.76332		-3.47427	5.41459	4.29724	1.94032		-3.47427	10.973	11.0754	7.49873		-3.47427	1.7796	1.75075	-1.69467
206.8	-3.50477	1.1228	0.355695	-0.79648		-3.50477	5.42104	4.33313	1.91627		-3.50477	11.05	11.052	7.54523		-3.50477	1.80154	1.77312	-1.70323
206.6	-3.53703	1.12589	0.36035	-0.82852		-3.53703	5.43139	4.37416	1.89436		-3.53703	11.1377	11.0412	7.60067		-3.53703	1.8264	1.79774	-1.71063
206.4	-3.57306	1.13019	0.366046	-0.86175		-3.57306	5.44668	4.41967	1.87362		-3.57306	11.2352	11.0433	7.66214		-3.57306	1.85418	1.82504	-1.71888
206.2	-3.61355	1.13596	0.373358	-0.89624		-3.61355	5.46797	4.46944	1.85442		-3.61355	11.3427	11.0585	7.72915		-3.61355	1.88491	1.85494	-1.72864
206	-3.65909	1.14249	0.381585	-0.93412		-3.65909	5.49453	4.52314	1.83544		-3.65909	11.4598	11.086	7.80071		-3.65909	1.91885	1.88631	-1.74024
205.8	-3.71133	1.14958	0.389873	-0.97827		-3.71133	5.52523	4.58104	1.8139		-3.71133	11.5855	11.1262	7.87417		-3.71133	1.95585	1.91884	-1.75548
205.6	-3.76961	1.15796	0.398795	-1.0277		-3.76961	5.55961	4.64447	1.79		-3.76961	11.718	11.1783	7.94839		-3.76961	1.99599	1.952	-1.77362
205.4	-3.83425	1.16767	0.407898	-1.08376		-3.83425	5.59769	4.7137	1.76344		-3.83425	11.8566	11.2397	8.02235		-3.83425	2.03871	1.98485	-1.79554
205.2	-3.90304	1.17877	0.417057	-1.14492		-3.90304	5.64011	4.78873	1.73707		-3.90304	12.0014	11.3091	8.09836		-3.90304	2.08343	2.0164	-1.81961
205	-3.97395	1.1909	0.426205	-1.20761		-3.97395	5.68668	4.86701	1.71273		-3.97395	12.1528	11.3841	8.17885		-3.97395	2.1297	2.04626	-1.84425
204.8	-4.0473	1.20476	0.435041	-1.27366		-4.0473	5.73665	4.94748	1.68935		-4.0473	12.3112	11.4633	8.2639		-4.0473	2.1772	2.07408	-1.8701
204.6	-4.12373	1.22043	0.443839	-1.34264		-4.12373	5.79026	5.02989	1.66653		-4.12373	12.4774	11.547	8.35367		-4.12373	2.22618	2.10007	-1.89755
204.4	-4.20452	1.23765	0.453307	-1.41518		-4.20452	5.8484	5.11456	1.64388		-4.20452	12.65	11.6371	8.44548		-4.20452	2.27785	2.12447	-1.92667
204.2	-4.29167	1.25498	0.462158	-1.49132		-4.29167	5.90902	5.2019	1.61735		-4.29167	12.8279	11.7321	8.53623		-4.29167	2.33135	2.14647	-1.96032
204	-4.38633	1.27172	0.468821	-1.57246		-4.38633	5.97147	5.29182	1.58514		-4.38633	13.01	11.8328	8.62367		-4.38633	2.38586	2.166	-2.00047
203.8	-4.48757	1.28801	0.473368	-1.65535		-4.48757	6.03555	5.38551	1.54798		-4.48757	13.1969	11.9386	8.70933		-4.48757	2.442	2.1846	-2.04557
203.6	-4.59618	1.30353	0.476514	-1.74118		-4.59618	6.10172	5.48116	1.50554		-4.59618	13.3878	12.0513	8.79162		-4.59618	2.50043	2.20281	-2.09575
203.4	-4.7138	1.31755	0.478033	-1.83299		-4.7138	6.16964	5.57827	1.45584		-4.7138	13.5805	12.1754	8.8667		-4.7138	2.56136	2.21906	-2.15244
203.2	-4.84172	1.33048	0.477292	-1.9333		-4.84172	6.23886	5.67767	1.39714		-4.84172	13.7772	12.3143	8.93548		-4.84172	2.62469	2.23252	-2.21703
203	-4.98016	1.34153	0.47301	-2.04309		-4.98016	6.30756	5.77745	1.3274		-4.98016	13.9755	12.4673	8.99534		-4.98016	2.68822	2.24244	-2.29194
202.8	-5.131	1.35032	0.464018	-2.16666		-5.131	6.37508	5.87988	1.24408		-5.131	14.1757	12.6362	9.0447		-5.131	2.75154	2.248	-2.37946
202.6	-5.29425	1.3567	0.450137	-2.30563		-5.29425	6.44119	5.98782	1.14694		-5.29425	14.3772	12.8191	9.08295		-5.29425	2.81505	2.25046	-2.4792
202.4	-5.46971	1.36089	0.4323	-2.46035		-5.46971	6.50481	6.09894	1.0351		-5.46971	14.5794	13.016	9.10969		-5.46971	2.87761	2.25041	-2.5921
202.2	-5.65897	1.36331	0.411861	-2.63183		-5.65897	6.56519	6.21143	0.90622		-5.65897	14.7829	13.2231	9.12393		-5.65897	2.93889	2.24787	-2.72008
202	-5.86216	1.36339	0.387845	-2.81946		-5.86216	6.61964	6.32418	0.75748		-5.86216	14.9884	13.4359	9.12624		-5.86216	2.99876	2.24212	-2.8634
201.8	-6.07938	1.36019	0.36125	-3.02289		-6.07938	6.66862	6.43981	0.58924		-6.07938	15.1957	13.6531	9.11632		-6.07938	3.05663	2.23374	-3.02275
201.6	-6.30949	1.35313	0.33234	-3.24077		-6.30949	6.7117	6.55736	0.40221		-6.30949	15.4047	13.872	9.09521		-6.30949	3.11122	2.223	-3.19827
201.4	-6.54877	1.34316	0.301531	-3.47059		-6.54877	6.74749	6.67717	0.19872		-6.54877	15.6156	14.0969	9.06683		-6.54877	3.16145	2.21077	-3.38732
201.2	-6.79841	1.3295	0.268151	-3.71679		-6.79841	6.7741	6.79835	-0.02431		-6.79841	15.8278	14.3278	9.02939		-6.79841	3.2069	2.19724	-3.59151
201	-7.05702	1.31163	0.231968	-3.97751		-7.05702	6.79196	6.9207	-0.26506		-7.05702	16.0409	14.5672	8.98388		-7.05702	3.24724	2.18193	-3.80978
200.8	-7.32192	1.28889	0.193629	-4.24961		-7.32192	6.80175	7.04646	-0.52017		-7.32192	16.2565	14.815	8.93458		-7.32192	3.28202	2.16629	-4.0399
200.6	-7.59063	1.26126	0.152448	-4.52857		-7.59063	6.80497	7.1759	-0.78566		-7.59063	16.4756	15.0729	8.88497		-7.59063	3.31124	2.15204	-4.27939
200.4	-7.8627	1.22946	0.109247	-4.81369		-7.8627	6.80085	7.31063	-1.06185		-7.8627	16.7001	15.3401	8.8374		-7.8627	3.33535	2.14044	-4.52735
200.2	-8.13806	1.19309	0.0632926	-5.10655		-8.13806	6.79036	7.45234	-1.3477		-8.13806	16.9291	15.6175	8.79104		-8.13806	3.35524	2.13121	-4.78282
200	-8.41548	1.15212	0.0157133	-5.40655		-8.41548	6.77335	7.60241	-1.64213		-8.41548	17.1624	15.9051	8.74692		-8.41548	3.37131	2.12422	-5.04417
199.8	-8.69357	1.10573	-0.0337913	-5.71124		-8.69357	6.74931	7.76293	-1.94426		-8.69357	17.401	16.2032	8.70743		-8.69357	3.38322	2.11958	-5.31035
199.6	-8.97214	1.05297	-0.0872597	-6.02416		-8.97214	6.7158	7.93331	-2.25634		-8.97214	17.6412	16.5124	8.66906		-8.97214	3.38945	2.11685	-5.58269
199.4	-9.25017	0.994016	-0.145784	-6.34556		-9.25017	6.67232	8.11387	-2.57785		-9.25017	17.8811	16.8336	8.63093		-9.25017	3.38835	2.11582	-5.86182
199.2	-9.52418	0.930399	-0.208251	-6.67145		-9.52418	6.62169	8.305	-2.90249		-9.52418	18.1221	17.1656	8.59792		-9.52418	3.38149	2.11868	-6.14269
199	-9.79286	0.864073	-0.270897	-6.99943		-9.79286	6.56569	8.50682	-3.22717		-9.79286	18.3656	17.5073	8.57274		-9.79286	3.36875	2.12514	-6.42411
198.8	-10.0535	0.794345	-0.334809	-7.32791		-10.0535	6.50397	8.7198	-3.54953		-10.0535	18.6103	17.8547	8.5568		-10.0535	3.34935	2.13256	-6.70415
198.6	-10.3059	0.720734	-0.401146	-7.65716		-10.3059	6.43448	8.94601	-3.87142		-10.3059	18.8557	18.2053	8.5498		-10.3059	3.32184	2.14011	-6.98406
198.4	-10.5485	0.642723	-0.468724	-7.98614		-10.5485	6.35742	9.18576	-4.19108		-10.5485	19.1015	18.5582	8.553		-10.5485	3.28671	2.15075	-7.26179
198.2	-10.7776	0.559264	-0.537572	-8.31022		-10.7776	6.2735	9.43744	-4.5041		-10.7776	19.3436	18.9073	8.566		-10.7776	3.2447	2.16525	-7.5329
198	-10.9901	0.470588	-0.606416	-8.62706		-10.9901	6.18429	9.70199	-4.80581		-10.9901	19.5836	19.2471	8.5935		-10.9901	3.19621	2.18367	-7.79389
197.8	-11.1838	0.376919	-0.672929	-8.93435		-11.1838	6.08937	9.97647	-5.09443		-11.1838	19.8184	19.5783	8.6346		-11.1838	3.14129	2.20568	-8.04251
197.6	-11.3575	0.278373	-0.737373	-9.22824		-11.3575	5.99072	10.26	-5.36678		-11.3575	20.0503	19.9038	8.6928		-11.3575	3.08012	2.232	-8.27738
197.4	-11.5091	0.175763	-0.800929	-9.50458		-11.5091	5.89003	10.5542	-5.61907		-11.5091	20.2803	20.2242	8.7712		-11.5091	3.01277	2.26212	-8.49633
197.2	-11.6372	0.0685061	-0.865341	-9.75945		-11.6372	5.78703	10.86	-5.85017		-11.6372	20.5081	20.5422	8.8709		-11.6372	2.9382	2.29583	-8.699
197	-11.744	-0.0425606	-0.927862	-9.99567		-11.744	5.68524	11.182	-6.05876		-11.744	20.7319	20.8603	8.9879		-11.744	2.85654	2.33458	-8.88746
196.8	-11.8313	-0.156646	-0.988983	-10.2152		-11.8313	5.58657	11.5184	-6.24473		-11.8313	20.9529	21.1829	9.1216		-11.8313	2.76737	2.3786	-9.06393
196.6	-11.8975	-0.272859	-1.04744	-10.4174		-11.8975	5.48939	11.8715	-6.40811		-11.8975	21.1721	21.5154	9.2746		-11.8975	2.67207	2.43032	-9.22543
196.4	-11.941	-0.392427	-1.10306	-10.6		-11.941	5.39287	12.2408	-6.54813		-11.941	21.3894	21.8522	9.4484		-11.941	2.57202	2.48969	-9.36898
196.2	-11.9564	-0.513369	-1.15567	-10.7541		-11.9564	5.29887	12.6238	-6.65753		-11.9564	21.6047	22.1935	9.6483		-11.9564	2.46917	2.55733	-9.48723
196	-11.9406	-0.634377	-1.20569	-10.8772		-11.9406	5.2084	13.0204	-6.7322		-11.9406	21.8165	22.5383	9.8759		-11.9406	2.36347	2.63319	-9.57713
195.8	-11.892	-0.754979	-1.25179	-10.9676		-11.892	5.12501	13.4267	-6.76699		-11.892	22.0205	22.8808	10.1285		-11.892	2.25629	2.71616	-9.63571
195.6	-11.8103	-0.875482	-1.29343	-11.0282		-11.8103	5.04749	13.8403	-6.76281		-11.8103	22.2147	23.216	10.4044		-11.8103	2.1471	2.80557	-9.6632
195.4	-11.694	-0.996291	-1.32994	-11.0579		-11.694	4.98043	14.2588	-6.71357		-11.694	22.3988	23.552	10.7048		-11.694	2.0375	2.90056	-9.6565
195.2	-11.5404	-1.11631	-1.35988	-11.0529		-11.5404	4.92108	14.6846	-6.61932		-11.5404	22.5742	23.8856	11.0338		-11.5404	1.92696	3.00164	-9.61344
195	-11.3513	-1.23496	-1.38443	-11.0139		-11.3513	4.8704	15.1184	-6.4809		-11.3513	22.7409	24.2079	11.3896		-11.3513	1.81407	3.11031	-9.53723
194.8	-11.1268	-1.35307	-1.40272	-10.9395		-11.1268	4.83326	15.5606	-6.29354		-11.1268	22.8976	24.5216	11.7708		-11.1268	1.70118	3.22639	-9.42562
194.6	-10.866	-1.46965	-1.41181	-10.8244		-10.866	4.81335	16.0106	-6.05265		-10.866	23.0481	24.8261	12.1821		-10.866	1.59063	3.35152	-9.27537
194.4	-10.5671	-1.58322	-1.41007	-10.6643		-10.5671	4.81235	16.4625	-5.75475		-10.5671	23.1945	25.1173	12.6274		-10.5671	1.48455	3.48651	-9.08255
194.2	-10.2299	-1.69475	-1.39809	-10.462		-10.2299	4.83096	16.9154	-5.39894		-10.2299	23.3387	25.3932	13.1088		-10.2299	1.3826	3.62944	-8.8473
194	-9.85125	-1.80621	-1.37875	-10.2155		-9.85125	4.8686	17.3709	-4.98265		-9.85125	23.4769	25.646	13.6257		-9.85125	1.28244	3.78278	-8.56881
193.8	-9.43317	-1.91688	-1.3515	-9.92915		-9.43317	4.9262	17.8286	-4.50697		-9.43317	23.6068	25.8829	14.1736		-9.43317	1.1847	3.9476	-8.24847
193.6	-8.97721	-2.02518	-1.31481	-9.60456		-8.97721	5.00656	18.2883	-3.97065		-8.97721	23.7269	26.1127	14.7497		-8.97721	1.09268	4.12351	-7.88453
193.4	-8.48323	-2.12789	-1.26935	-9.23917		-8.48323	5.11492	18.7461	-3.36831		-8.48323	23.8379	26.3323	15.3547		-8.48323	1.00544	4.30735	-7.47779
193.2	-7.95705	-2.22581	-1.21392	-8.84048		-7.95705	5.24733	19.201	-2.70972		-7.95705	23.9417	26.5448	15.9847		-7.95705	0.921425	4.5004	-7.03562
193	-7.40166	-2.32011	-1.14853	-8.40622		-7.40166	5.39984	19.6572	-2.00182		-7.40166	24.0387	26.754	16.637		-7.40166	0.842159	4.70094	-6.5595
192.8	-6.81532	-2.40972	-1.07527	-7.93258		-6.81532	5.57304	20.1176	-1.24228		-6.81532	24.1337	26.9645	17.3184		-6.81532	0.768413	4.9132	-6.04691
192.6	-6.19772	-2.49206	-0.994652	-7.42158		-6.19772	5.76823	20.5793	-0.42949		-6.19772	24.2254	27.1667	18.0277		-6.19772	0.701961	5.13883	-5.49576
192.4	-5.55097	-2.56474	-0.903923	-6.87773		-5.55097	5.98642	21.0389	0.43545		-5.55097	24.3115	27.3535	18.7605		-5.55097	0.644194	5.37457	-4.90678
192.2	-4.91284	-2.63077	-0.81022	-6.33887		-4.91284	6.20823	21.4819	1.29539		-4.91284	24.3926	27.5287	19.4798		-4.91284	0.592778	5.60788	-4.32006
192	-4.28088	-2.69086	-0.71586	-5.80227		-4.28088	6.43206	21.9049	2.15118		-4.28088	24.469	27.6927	20.1881		-4.28088	0.54792	5.83702	-3.73296
191.8	-3.65414	-2.74524	-0.62106	-5.26723		-3.65414	6.65607	22.3073	3.00193		-3.65414	24.539	27.8419	20.8849		-3.65414	0.510238	6.06108	-3.1439
191.6	-3.03411	-2.79477	-0.526963	-4.73432		-3.03411	6.8824	22.6866	3.84829		-3.03411	24.6	27.9715	21.5659		-3.03411	0.479543	6.27747	-2.55457
191.4	-2.42414	-2.83872	-0.433695	-4.20622		-2.42414	7.11264	23.0427	4.6885		-2.42414	24.6521	28.0833	22.228		-2.42414	0.455207	6.48566	-1.96893
191.2	-1.8279	-2.87831	-0.341332	-3.6878		-1.8279	7.34561	23.3782	5.51771		-1.8279	24.6954	28.1768	22.8675		-1.8279	0.435321	6.68516	-1.39258
191	-1.24909	-2.91412	-0.249507	-3.18216		-1.24909	7.58013	23.6941	6.33104		-1.24909	24.7317	28.2507	23.4826		-1.24909	0.419952	6.8769	-0.829138
190.8	-0.690744	-2.94622	-0.159742	-2.69235		-0.690744	7.81281	23.9918	7.12207		-0.690744	24.7635	28.3103	24.0728		-0.690744	0.408204	7.06108	-0.28254
190.6	-0.155052	-2.97412	-0.0719471	-2.2186		-0.155052	8.04366	24.2729	7.88861		-0.155052	24.7935	28.3592	24.6384		-0.155052	0.400802	7.23698	0.24575
190.4	0.356558	-2.99802	0.0128358	-1.76204		0.356558	8.26881	24.5381	8.62537		0.356558	24.8203	28.3918	25.1769		0.356558	0.395893	7.40462	0.752451
190.2	0.840119	-3.01891	0.0934018	-1.32557		0.840119	8.48974	24.7838	9.32986		0.840119	24.8431	28.4105	25.6832		0.840119	0.393779	7.56433	1.2339
190	1.2947	-3.03698	0.170134	-0.9112		1.2947	8.7058	25.0093	10.0005		1.2947	24.8621	28.4264	26.1568		1.2947	0.395476	7.71515	1.69018

[truncated: 13 more sheets: Figure S8, Figure S9, Figure S10, Figure S18, Figure S20, Figure S21, Figure S23, Figure S24, Figure S30, Figure S31, Figure S32, Figure S34, Figure S35]
